# Supplementary material for: Genetic variants associated with platelet count are predictive of human disease and physiological markers
Source: Commun Biol. 2021 Sep 27;4:1132. doi: 10.1038/s42003-021-02642-9 (PMC8476563; doi:10.1038/s42003-021-02642-9)
Supplement: Supplementary file 4 — Supplementary Data 1-25 [file 42003_2021_2642_MOESM4_ESM.xlsx]

## Sheet: Supplementary_Data_1
Supplementary Data 1. Variant types, their expected impact and number of variants in each impact class (summarized (Meta) and individually for each cohort (Iceland and UK)) and class-specific genome-wide significance thresholds applied in the meta-analysis. Variants included in the analysis: imputation information > 0.8 and minor allele frequency (MAF) > 0.01% (Iceland) and imputation information…
		Meta	Iceland	UK
Variant annotation	Impact class	Number of variants	Number of variants	Number of variants	P threshold
Stop-loss, stop-gain, start-loss, splice donor, splice acceptor, frameshift	High	13762	9674	6504	1.58283e-07
Missense, splice region, inframe deletion, inframe insertion	Moderate	268662	163190	179128	3.16566e-08
Synonymous, upstream gene, downstream gene, 5' UTR, 3' UTR	Low	3723529	2356648	2534373	2.87787e-09
Intergenic, intronic	Lowest in DHS	6728845	4088529	4895717	1.43894e-09
Intergenic, intronic	Lowest in non-DHS	39442883	26019346	25371712	4.79645e-10
Total		50177681	32637387	32987434

## Sheet: Supplementary_Data_2
Supplementary Data 2. The 577 variants reaching genome-wide significance in meta-analysis of PLT. Effect sizes are shown with respect to the effector allele and expressed in number of platelets (in 103/µl) (see Methods). Symbols and abbreviations: EA, effector allele; EAF% Ice/UK, effector allele frequency in Iceland and the UK in %; P, p-value; Phet, p-value for heterogeneity in the effect estim…
rsName	Chr	Pos (hg38)	Info Ice/UK	EA/OA	Gene	Variant class	Coding change	Phet	EAF % (Ice/UK)	Effect meta (95% CI)	P meta	Effect Iceland	P Iceland	Effect UK	P UK	Effect adj (95% CI)	P adj	Notes
rs263527	chr1	2241549	1.00/1.00	C/T	SKI	intron		0.135	48.58/50.85	-1.6 (-1.87, -1.32)	1.26e-30	-2.07018	2.32e-09	-1.5049	2.67e-23	-1.57 (-1.84, -1.29)	1.39216e-29
rs1417986	chr1	7737674	1.00/0.99	T/A	CAMTA1	intron		0.556	38.2/35.04	-1.42 (-1.71, -1.13)	2.02e-22	-1.61137	5.55e-06	-1.38209	5.8e-18	-1.52 (-1.80, -1.23)	2.27855e-25
rs10864368	chr1	8858254	1.00/1.00	C/T	ENO1	downstream		0.765	44.99/49.69	1.22 (0.95, 1.49)	1.14e-18	1.12591	0.00115	1.23902	2.31e-16	1.27 (1.00, 1.54)	3.86653e-20	ƚ
rs11121529	chr1	10211630	1.00/1.00	G/C	KIF1B	intron		0.22	11.39/12.2	-2.59 (-3.02, -2.16)	1.69e-32	-1.98272	0.000246	-2.70732	6.88e-30	-2.37 (-2.80, -1.95)	1.36597e-27	ƚ
rs2236055	chr1	11982204	1.00/1.00	G/A	MFN2	intron		0.928	45.46/47.75	-2.32 (-2.59, -2.04)	1.49e-62	-2.28824	3.2e-11	-2.32223	5.94e-53	-2.27 (-2.54, -2.00)	5.68846e-60	ƚ
rs66530629	chr1	24705677	1.00/1.00	A/G	.	regulatory region		0.952	23.92/25.9	-1.12 (-1.44, -0.81)	2.9e-12	-1.0999	0.00659	-1.12655	1.26e-10	-1.11 (-1.43, -0.80)	4.55535e-12
rs9438901	chr1	25258485	1.00/1.00	G/A	RSRP1	intron		0.6	14.99/13.8	1.2 (0.81, 1.59)	1.39e-09	0.96677	0.0455	1.24469	9.38e-09	1.32 (0.93, 1.70)	2.90523e-11	ǂ
rs909832	chr1	25427534	1.00/1.00	G/C	TMEM57	upstream		0.644	39.96/42.96	-2.3 (-2.57, -2.02)	5.25e-61	-2.44727	3.69e-12	-2.27031	1.58e-50	-2.38 (-2.65, -2.10)	3.49391e-65	ƚ
rs56214942	chr1	25565468	1.00/1.00	A/G	LDLRAP1	intron		0.794	48.01/46.4	1.4 (1.13, 1.67)	7.15e-24	1.31916	0.000139	1.4177	1.06e-20	1.72 (1.44, 1.99)	6.13707e-35	ƚ
rs182050989	chr1	26936054	1.00/0.99	T/C	NUDC	intron		0.638	2.49/2.73	3.28 (2.46, 4.11)	6.9e-15	2.80517	0.011	3.36661	1.66e-13	2.83 (2.00, 3.66)	1.94873e-11
rs2236074	chr1	27884873	1.00/0.99	A/G	THEMIS2	intron		0.664	35.02/36.25	-1.33 (-1.61, -1.05)	4.66e-20	-1.18642	0.00098	-1.35735	1.04e-17	-1.43 (-1.71, -1.14)	8.02121e-23
rs157198	chr1	28877395	1.00/1.00	C/T	.	regulatory region		0.145	11.77/7.8	-1.89 (-2.39, -1.39)	1.56e-13	-1.19912	0.0254	-2.0874	6.75e-13	-2.18 (-2.68, -1.68)	1.56447e-17	ƚ
rs34101571	chr1	30739047	0.99/1.00	A/G	LAPTM5	missense	Pro135Ser	0.548	1.1/0.91	4.26 (2.87, 5.65)	1.71e-09	5.16648	0.00189	4.06168	2.05e-07	5.11 (3.73, 6.50)	4.91032e-13
rs35343437	chr1	36307804	1.00/1.00	T/G	SH3D21	synonymous	Pro157/Pro46	0.677	47.26/51	0.91 (0.64, 1.18)	4.83e-11	1.04268	0.00255	0.88556	4.69e-09	0.97 (0.70, 1.24)	2.6669e-12	ƚ
rs7529794	chr1	39937698	1.00/0.99	T/G	.	intergenic		0.44	28.42/25.91	1.61 (1.30, 1.92)	1.09e-24	1.8781	8.64e-07	1.55494	1.65e-19	1.45 (1.14, 1.76)	2.32075e-20	ƚ
rs12731981	chr1	43338669	1.00/1.00	A/G	MPL	missense	Val114Met	0.383	1.63/3.21	2.61 (1.82, 3.40)	8.71e-11	3.7482	0.00593	2.50377	2.85e-09	2.37 (1.58, 3.15)	4.2505e-09	*
rs75139539	chr1	43375311	1.00/0.99	T/C	.	intergenic		0.659	3.26/3.53	3.39 (2.62, 4.15)	3.93e-18	2.99399	0.00202	3.46103	4.47e-16	3.64 (2.87, 4.40)	1.06824e-20	*
rs17853159	chr1	45345193	1.00/1.00	A/G	TESK2	missense	Arg372Cys/Arg455Cys	0.904	7.52/7.76	1.86 (1.36, 2.36)	2.82e-13	1.78919	0.00597	1.8745	1.32e-11	1.65 (1.15, 2.15)	1.04529e-10	ƚ
rs11211124	chr1	45496737	1.00/1.00	C/T	MMACHC	upstream		0.22	19.31/23.14	-2.51 (-2.83, -2.18)	1.89e-51	-2.99984	5.17e-12	-2.42318	2.18e-41	-1.94 (-2.27, -1.62)	1.34639e-31	ƚ
rs10789481	chr1	45917911	1.00/1.00	G/C	MAST2	intron		0.274	48.58/44.26	1.18 (0.91, 1.45)	2.61e-17	1.52382	9.27e-06	1.11249	3.07e-13	1.06 (0.78, 1.33)	3.58673e-14	ƚ
rs140436199	chr1	87636754	1.00/0.99	A/G	.	regulatory region		0.902	8.82/5.63	-2.48 (-3.05, -1.92)	4.95e-18	-2.41886	6.87e-05	-2.5034	1.52e-14	-2.46 (-3.02, -1.90)	1.04887e-17
rs79898419	chr1	91122004	1.00/0.99	G/A	.	intergenic		0.525	20.26/24.29	1.37 (1.05, 1.69)	4.02e-17	1.12098	0.00895	1.41575	1.05e-15	1.42 (1.10, 1.74)	3.04426e-18
rs17501512	chr1	91546924	1.00/0.99	G/C	.	intergenic		0.918	49.21/52.61	-0.88 (-1.16, -0.61)	2.28e-10	-0.91519	0.00807	-0.87625	8.3e-09	-0.87 (-1.14, -0.60)	3.96518e-10	ƚ
rs945631	chr1	92960610	1.00/0.98	A/G	FAM69A	intron		0.81	6.64/4.03	-2.46 (-3.12, -1.80)	2.67e-13	-2.60305	0.000165	-2.41319	3.64e-10	-2.32 (-2.98, -1.66)	5.67055e-12	ƚ
rs547866	chr1	93259496	1.00/1.00	T/C	CCDC18	intron		0.97	39.59/38.5	-0.94 (-1.22, -0.66)	3.99e-11	-0.95172	0.00674	-0.93721	1.71e-09	-0.91 (-1.18, -0.63)	1.96113e-10	ƚ
rs4477285	chr1	94411372	1.00/0.98	G/A	.	regulatory region		0.689	49.77/58.07	-1.23 (-1.51, -0.96)	2.1e-18	-1.35713	7.98e-05	-1.20631	5.19e-15	-1.2 (-1.48, -0.93)	1.2471e-17
rs333947	chr1	109928142	1.00/1.00	A/G	CSF1	downstream		0.544	14.95/15.09	1.42 (1.03, 1.80)	3.3e-13	1.14647	0.0178	1.46693	4.78e-12	1.43 (1.05, 1.81)	2.11802e-13	ƚ
rs2999157	chr1	112690571	1.00/1.00	G/A	MOV10	intron		0.861	48.88/47.36	1.89 (1.62, 2.16)	2.84e-42	1.83354	1.07e-07	1.89958	4.14e-36	1.96 (1.69, 2.24)	1.61426e-45	ƚ
rs3767812	chr1	117612998	1.00/1.00	A/G	FAM46C	intron		0.31	17.71/22.74	2.51 (2.18, 2.84)	6.78e-50	2.0896	3.35e-06	2.58192	2.09e-45	2.61 (2.27, 2.94)	1.47272e-53	ƚ
rs61819435	chr1	150539152	1.00/0.99	G/C	.	intergenic		0.0227	33.88/38.67	1.3 (1.02, 1.58)	6.98e-20	2.06371	1.35e-08	1.16375	6.36e-14	1.23 (0.95, 1.51)	7.19156e-18
rs4521985	chr1	154151047	1.00/1.00	A/G	TPM3	downstream		0.202	34.08/32.92	1.16 (0.87, 1.45)	4.15e-15	1.58153	1.37e-05	1.07384	2.75e-11	1.22 (0.93, 1.51)	1.22543e-16	ƚ
rs78261031	chr1	156142679	1.00/0.97	A/G	LMNA	downstream		0.972	4.36/6.35	-2.05 (-2.64, -1.45)	1.51e-11	-2.01862	0.0164	-2.05008	2.86e-10	-1.88 (-2.47, -1.28)	6.19618e-10
rs1342442	chr1	156496907	1.00/1.00	G/A	MEF2D	intron		0.163	36.79/35.3	1.43 (1.14, 1.71)	8.73e-23	1.88307	1.27e-07	1.33779	4.41e-17	1.31 (1.02, 1.59)	2.20883e-19	ƚ
rs12041331	chr1	156899922	1.00/0.99	A/G	PEAR1	intron		0.846	6.41/9.9	2.48 (1.98, 2.98)	2.32e-22	2.35025	0.000867	2.49739	6.21e-20	2.19 (1.69, 2.69)	9.43453e-18	ƚ
rs6425522	chr1	171976942	1.00/0.99	T/C	DNM3	intron		0.0379	25.18/19.66	4 (3.66, 4.33)	5e-120	3.25757	1.74e-16	4.16854	3.38e-106	NA	NA
rs10174	chr1	185297982	1.00/0.99	G/A	IVNS1ABP	3 ' UTR		0.704	39.34/41.8	-0.88 (-1.15, -0.60)	5.05e-10	-0.75587	0.0315	-0.90168	5.04e-09	NA	NA	ƚ
rs1124025	chr1	199010689	1.00/1.00	C/G	.	intergenic		0.777	24.14/23.94	-1.59 (-1.91, -1.27)	1.51e-22	-1.69431	2.56e-05	-1.56983	1.13e-18	-1.55 (-1.86, -1.23)	2.21299e-21
rs5780225,rs751257259,rs763749135,rs796130745	chr1	204292903	1.00/0.97	CTGTTAG/C	PLEKHA6	intron		0.575	28.9/28.96	-1.01 (-1.31, -0.71)	5.08e-11	-1.2056	0.00148	-0.97263	7.67e-09	-1.15 (-1.46, -0.85)	6.34302e-14	ƚ
rs2802813	chr1	204936906	1.00/0.99	C/T	NFASC	intron		0.283	18.01/16.43	1.33 (0.96, 1.70)	1.42e-12	0.89587	0.0457	1.4266	6.06e-12	1.27 (0.90, 1.64)	1.48152e-11
rs1172155	chr1	205251113	1.00/1.00	T/C	TMCC2	intron		0.0399	9.68/12.81	-3.03 (-3.45, -2.61)	1.3e-45	-1.9202	0.000975	-3.20691	3.69e-44	-1.81 (-2.23, -1.39)	2.57231e-17
rs1668871	chr1	205268009	1.00/1.00	C/T	TMCC2	intron		0.004	36.17/37.33	2.88 (2.60, 3.15)	8.56e-91	1.93019	6.99e-08	3.05292	2.87e-86	2.55 (2.27, 2.83)	8.02634e-72	ƚ
rs1891058	chr1	213764039	1.00/0.99	G/A	.	intergenic		0.929	36.96/39.99	0.99 (0.72, 1.27)	3.09e-12	0.96551	0.00684	1.00039	1.29e-10	1.03 (0.75, 1.31)	6.54597e-13
rs6696074	chr1	225774988	1.00/0.97	C/T	SRP9	upstream		0.0598	47.73/43.79	-0.97 (-1.24, -0.69)	7.32e-12	-1.56137	6.41e-06	-0.84801	4.06e-08	-0.95 (-1.22, -0.67)	1.79807e-11
rs138994074,rs76006554	chr1	226351602	1.00/0.98	CA/C	.	intergenic		0.623	16.52/14.69	-1.4 (-1.78, -1.01)	8.81e-13	-1.60422	0.000541	-1.35275	3.52e-10	-1.32 (-1.70, -0.93)	1.73859e-11
rs4846914	chr1	230159944	1.00/1.00	G/A	GALNT2	intron		0.0585	39.01/40.93	-1.39 (-1.67, -1.12)	9.68e-23	-0.7814	0.027	-1.5115	1.88e-22	-1.47 (-1.75, -1.19)	3.32081e-25	ƚ
rs2758994	chr1	236540467	1.00/1.00	C/T	LGALS8	intron		0.65	26.93/28.92	1 (0.69, 1.30)	1.56e-10	1.15799	0.00298	0.96511	1.3e-08	1.02 (0.72, 1.33)	5.48316e-11	ƚ
rs12239046	chr1	247438293	1.00/1.00	T/C	NLRP3	intron		0.233	39.04/37.73	-1.15 (-1.43, -0.87)	9.08e-16	-0.76669	0.0304	-1.22896	4.75e-15	-1.22 (-1.50, -0.94)	1.71835e-17
rs41315846	chr1	247549001	1.00/0.98	C/T	GCSAML	upstream		0.326	42.44/47.73	3.37 (3.09, 3.64)	5.92e-128	3.68401	6.41e-26	3.30928	4.76e-104	1.97 (1.70, 2.24)	6.03656e-45	ƚ
rs56043070	chr1	247556467	1.00/1.00	A/G	GCSAML	splice donor	NM_001281836.1:c.-8+1G>A,NM_001281837.1:c.-8+1G>A,NM_001281853.1:c.89+1G>A,NM_145278.4:c.89+1G>A	0.375	6.64/7	-8.11 (-8.64, -7.58)	6.05e-198	-7.54202	1.53e-27	-8.20971	2.08e-172	-7.42 (-7.95, -6.89)	5.55579e-166
rs1339847	chr1	247875992	1.00/1.00	A/G	TRIM58	missense	Val322Ile	0.62	10.48/10.93	2.06 (1.63, 2.50)	1.82e-20	2.31876	4.03e-05	2.0138	8.18e-17	2.22 (1.79, 2.66)	1.51199e-23
rs3811444	chr1	247876149	1.00/1.00	T/C	TRIM58	missense	Thr374Met	0.828	34.24/32.88	-2.62 (-2.91, -2.34)	1.53e-71	-2.69763	1.41e-13	-2.61081	1.23e-59	-1.99 (-2.28, -1.70)	8.46746e-42
rs35330522	chr2	12736934	1.00/0.99	A/G	TRIB2	intron		0.547	46.5/47.64	1.07 (0.80, 1.34)	1.22e-14	0.88203	0.0105	1.10896	2.84e-13	NA	NA
rs72781667	chr2	24002797	1.00/0.99	G/A	UBXN2A	downstream		0.921	13.78/14.83	-1.21 (-1.59, -0.83)	5.82e-10	-1.25309	0.012	-1.19949	1.47e-08	-1.36 (-1.75, -0.98)	2.62087e-12	ƚ
rs1260326	chr2	27508073	1.00/1.00	T/C	GCKR	missense/splice region	Leu446Pro	0.485	34.14/38.8	2.66 (2.38, 2.94)	2.52e-78	2.42899	2.56e-11	2.70503	9.66e-69	2.68 (2.40, 2.96)	3.98495e-79
rs655029	chr2	31254972	1.00/0.97	G/A	EHD3	intron		0.0332	28.49/28.31	-4.41 (-4.72, -4.11)	2.14e-181	-3.6678	9.26e-22	-4.55746	2.08e-162	-4.39 (-4.69, -4.09)	1.90347e-179	ƚ
rs6544047	chr2	36921087	1.00/0.99	A/T	STRN	intron		0.641	40.32/38.78	1.04 (0.76, 1.32)	2.89e-13	1.19108	0.000681	1.01227	9.33e-11	1.02 (0.74, 1.30)	1.13201e-12
rs7563723	chr2	37819920	1.00/0.99	C/T	.	intergenic		0.619	32.95/32.47	-1.18 (-1.47, -0.89)	1.57e-15	-1.34604	0.000238	-1.14679	1.33e-12	-1.28 (-1.57, -0.99)	4.72315e-18
rs10181075	chr2	42915859	1.00/1.00	G/T	.	intergenic		0.914	36.73/40.12	-0.75 (-1.03, -0.48)	9.53e-08	-0.71788	0.0443	-0.75996	7.7e-07	-0.87 (-1.15, -0.60)	6.30592e-10	ǂ
rs1430083	chr2	43221340	1.00/0.91	T/A	ZFP36L2	downstream		0.968	13.75/14.41	1.47 (1.07, 1.87)	8.52e-13	1.48839	0.003	1.46628	7.61e-11	1.34 (0.93, 1.74)	8.00917e-11
rs149290349	chr2	43224818	1.00/0.98	A/G	ZFP36L2	missense	Ala329Val	0.663	5.09/7.19	-4.45 (-4.98, -3.92)	9.85e-61	-4.13454	1.2e-07	-4.49747	1.15e-54	-4.39 (-4.92, -3.86)	3.93675e-59
rs4952782	chr2	45846957	1.00/0.99	T/A	PRKCE	intron		0.373	29.97/23.83	-1.26 (-1.57, -0.95)	3.71e-15	-0.95634	0.0112	-1.32755	6.5e-14	-1.24 (-1.56, -0.93)	8.44952e-15	ƚ
rs10168349	chr2	46133768	1.00/1.00	C/G	PRKCE	intron		0.579	38/33.72	0.82 (0.53, 1.11)	1.94e-08	0.99854	0.00485	0.78268	1e-06	0.96 (0.68, 1.25)	3.7584e-11	ǂ
rs6545465	chr2	54985201	1.00/1.00	T/C	RTN4	intron		0.76	16.42/19.45	1.2 (0.85, 1.54)	1.52e-11	1.32824	0.00433	1.17415	9.35e-10	1.21 (0.86, 1.55)	1.0084e-11
rs58966835	chr2	66423642	1.00/1.00	C/T	.	intergenic		0.803	0.72/2.6	-3.95 (-4.89, -3.02)	1.02e-16	-4.44867	0.0295	-3.92359	1.1e-15	-3.71 (-4.65, -2.78)	6.20636e-15
rs939136	chr2	66450399	1.00/0.99	G/C	MEIS1	intron		0.991	30.58/34.21	-1.34 (-1.62, -1.05)	1.14e-19	-1.33118	0.000365	-1.33598	7.1e-17	-1.19 (-1.48, -0.90)	6.6211e-16
rs10048745	chr2	68735005	1.00/0.97	A/G	ARHGAP25	5' UTR		0.0424	23.07/25.33	1.35 (1.04, 1.67)	3.72e-17	2.11497	2.26e-07	1.21319	3.77e-12	1.23 (0.91, 1.54)	2.07328e-14
rs3771529	chr2	69937708	1.00/0.99	A/G	MXD1	intron		0.0241	20.87/19.2	-2.09 (-2.43, -1.75)	3.1e-33	-2.96178	2.62e-12	-1.91407	1.24e-23	-2.02 (-2.37, -1.68)	2.99139e-31	ƚ
rs2301984	chr2	74493928	1.00/1.00	G/A	TTC31	3 ' UTR		0.522	13.59/16.16	1.56 (1.17, 1.95)	5.91e-15	1.26328	0.012	1.61356	1.19e-13	1.41 (1.02, 1.80)	1.53988e-12	ƚ
rs11682055	chr2	85411200	1.00/1.00	G/A	CAPG	upstream		0.514	44.36/41.59	-0.99 (-1.27, -0.72)	1.15e-12	-0.78695	0.023	-1.03384	1.29e-11	-1.06 (-1.33, -0.79)	3.31102e-14	ƚ
rs147348486	chr2	85539177	1.00/0.94	A/G	MAT2A	5' UTR		0.541	1.32/1.61	3.8 (2.69, 4.91)	2.04e-11	2.94953	0.0496	3.94127	1.21e-10	4.09 (2.97, 5.20)	5.74555e-13
rs2118446	chr2	108529352	1.00/0.91	T/C	.	intergenic		0.0797	37.61/46.69	1.17 (0.89, 1.46)	4.97e-16	1.74441	9.46e-07	1.06179	2.13e-11	1.14 (0.86, 1.43)	2.71287e-15	§ ƚ
rs76496105	chr2	109690090	1.00/1.00	G/C	.	regulatory region		0.984	7.75/9.32	-2 (-2.47, -1.52)	1.12e-16	-1.98306	0.00209	-1.99737	1.37e-14	-1.82 (-2.29, -1.35)	3.68128e-14
rs7562480	chr2	111177655	1.00/0.99	C/T	.	intergenic		0.507	48.55/53.65	0.97 (0.70, 1.24)	2.62e-12	0.76072	0.0274	1.01041	2.5e-11	1.12 (0.85, 1.39)	7.66893e-16
rs1045267	chr2	111429464	0.98/0.84	A/G	.	regulatory region		0.815	26.38/27.02	2.23 (1.89, 2.56)	1e-39	2.30928	5.58e-09	2.20671	2.58e-32	2.2 (1.87, 2.54)	5.17729e-39	ƚ
rs6734238	chr2	113083453	1.00/1.00	G/A	.	regulatory region		0.0888	45.89/40.14	1.2 (0.93, 1.48)	9.41e-18	1.73955	4.42e-07	1.09758	9.1e-13	1.1 (0.83, 1.38)	3.94299e-15
rs4849842	chr2	120255090	1.00/1.00	T/A	RALB	intron		0.612	29.65/31.1	1.9 (1.61, 2.19)	6.1e-37	1.72589	4.68e-06	1.93404	2.05e-32	1.93 (1.64, 2.22)	5.59122e-38	ƚ
rs145365565	chr2	159503699	1.00/0.96	A/C	BAZ2B	intron		0.324	13.51/8.79	-2.23 (-2.69, -1.77)	1.6e-21	-2.67158	1.18e-07	-2.11019	1.44e-15	-1.64 (-2.10, -1.18)	2.38744e-12
rs76774368	chr2	159748003	1.00/1.00	T/C	MARCH7	missense	Thr238Met/Thr182Met/Thr200Met	0.613	1.85/3.05	5 (4.18, 5.82)	4.9e-33	5.60834	1.1e-05	4.92513	7.29e-29	4.14 (3.32, 4.96)	3.77773e-23
rs12052715	chr2	159820864	1.00/1.00	C/G	LY75,LY75-CD302	intron		0.0591	31.08/27.92	2.24 (1.93, 2.54)	1.27e-47	2.87396	1.08e-14	2.10258	2.35e-35	1.8 (1.50, 2.10)	1.8788e-31
rs114821641	chr2	159858447	1.00/1.00	T/C	LY75	stop gained	Trp766Ter	0.495	0.44/0.22	10.37 (7.75, 12.99)	8.44e-15	11.8756	4.05e-06	9.8213	3.36e-10	10.29 (7.67, 12.91)	1.38428e-14	ƚ
rs7585866	chr2	191831529	1.00/1.00	G/A	SDPR	downstream		0.357	33.35/33.98	1.12 (0.83, 1.40)	1.24e-14	0.80731	0.0276	1.17522	9.49e-14	1.11 (0.82, 1.39)	2.25152e-14
rs979020	chr2	197305025	1.00/1.00	C/T	ANKRD44	intron		0.583	43.11/37.8	-0.89 (-1.17, -0.61)	3.91e-10	-1.06526	0.0022	-0.85579	4.13e-08	-0.98 (-1.26, -0.71)	4.629e-12
rs7560328	chr2	201300114	1.00/1.00	A/C	ALS2CR12	intron		0.978	37.95/36.56	-1.32 (-1.60, -1.04)	5.6e-20	-1.32725	0.000177	-1.31667	6.91e-17	-1.43 (-1.71, -1.14)	4.00306e-23	ƚ
rs72932729	chr2	202785544	1.00/0.99	C/T	ICA1L	intron		0.576	49.01/52.54	-1.27 (-1.54, -1.00)	7.25e-20	-1.09157	0.00148	-1.30163	1.03e-17	-1.4 (-1.68, -1.13)	5.4275e-24
rs1047891	chr2	210675783	1.00/1.00	A/C	CPS1	missense	Thr1412Asn/Thr955Asn/Thr1406Asn	0.0457	26.34/31.55	-1.93 (-2.22, -1.63)	6.86e-38	-1.20628	0.00202	-2.0515	1.11e-36	-2.04 (-2.33, -1.74)	3.64725e-42
rs17572109	chr2	218229211	1.00/0.98	A/G	ARPC2	intron		0.0948	28.27/22.51	2.2 (1.88, 2.52)	1.12e-41	1.62521	2.09e-05	2.33057	2.48e-38	2.15 (1.83, 2.47)	7.64749e-40
rs115504855	chr2	218229854	0.99/0.95	G/A	ARPC2	intron		0.583	3.22/4.05	-2.5 (-3.20, -1.80)	2e-12	-2.00261	0.0402	-2.57853	1.47e-11	-2.22 (-2.92, -1.53)	3.9878e-10
rs10207991	chr2	224898426	1.00/0.99	T/C	DOCK10	intron		0.104	7.5/8.41	-2.69 (-3.19, -2.18)	1.41e-25	-3.66239	2.04e-08	-2.50867	2.97e-19	-2.73 (-3.24, -2.23)	2.27556e-26
rs116778355	chr2	224951925	1.00/0.88	T/A	DOCK10	upstream		0.725	1.68/2.07	-3.79 (-4.79, -2.78)	1.49e-13	-3.35097	0.0123	-3.86063	3.39e-12	-4.28 (-5.28, -3.27)	7.1807e-17
rs11676298	chr2	226427015	1.00/1.00	G/C	.	intergenic		0.0208	21.27/18.83	2.02 (1.68, 2.36)	4.62e-31	2.90395	5.09e-12	1.8357	8.56e-22	1.99 (1.65, 2.33)	3.80081e-30
rs55664157	chr2	233366008	1.00/0.99	A/T	DGKD	intron		0.109	13.55/12.68	-1.63 (-2.04, -1.22)	1e-14	-2.35731	2.68e-06	-1.47211	2.05e-10	-1.58 (-1.99, -1.17)	6.07761e-14
rs114266592	chr2	234981357	1.00/0.93	C/T	SH3BP4	intron		0.624	2.35/2.55	-2.88 (-3.75, -2.01)	1.07e-10	-2.36286	0.039	-2.97219	8.39e-10	-2.91 (-3.79, -2.04)	6.60536e-11
rs78909033	chr2	240571486	1.00/1.00	A/G	RNPEPL1	intron		0.0006	16.09/12.9	3.79 (3.40, 4.19)	5.61e-80	2.30401	1.51e-06	4.11064	1.7e-77	3.83 (3.43, 4.22)	2.68551e-81
rs9810259	chr3	12226691	1.00/1.00	G/C	.	intergenic		0.498	36.47/42.11	-2.07 (-2.34, -1.79)	1e-48	-1.84409	2.4e-07	-2.10762	5.29e-43	-2.1 (-2.38, -1.82)	3.24263e-50
rs7618405	chr3	18209017	1.00/0.99	A/C	LOC339862	intron		0.818	21.79/20.76	-2.66 (-2.99, -2.32)	7.78e-55	-2.74437	4.54e-11	-2.63924	2.18e-45	-2.61 (-2.94, -2.27)	7.60903e-53
rs62240975	chr3	18444681	1.00/0.99	A/G	SATB1	5' UTR		0.652	27.55/24.09	-1.22 (-1.54, -0.90)	5.51e-14	-1.38087	0.000356	-1.18866	3.29e-11	-1.17 (-1.49, -0.85)	6.44045e-13
rs1388786	chr3	27330731	1.00/1.00	G/A	NEK10	intron		0.0064	31.01/27.2	-1.28 (-1.59, -0.98)	1.92e-16	-2.20353	3.39e-09	-1.08531	2.33e-10	-1.24 (-1.55, -0.94)	1.34002e-15
rs2371108	chr3	27715527	1.00/1.00	T/G	EOMES	downstream		0.606	39.23/39.62	0.9 (0.62, 1.18)	2.34e-10	1.06771	0.00253	0.86859	2.2e-08	0.89 (0.61, 1.17)	3.38209e-10
rs13084317	chr3	39146367	1.00/1.00	A/G	CSRNP1	intron		0.935	34.32/32.83	1.18 (0.89, 1.47)	1.19e-15	1.20434	0.000908	1.17195	3.18e-13	1.17 (0.88, 1.46)	2.07163e-15
rs397949584,rs57383920	chr3	47207585	1.00/0.99	TA/T	.	intergenic		0.313	17.55/18.63	-1.11 (-1.46, -0.76)	4.01e-10	-1.53115	0.000713	-1.03505	8.58e-08	-1.72 (-2.07, -1.37)	4.09869e-22	*
rs71617297	chr3	56690065	0.99/0.96	G/T	.	intergenic		0.537	4/36.22	1.71 (1.40, 2.02)	1.9e-27	2.248	0.0108	1.6945	4.17e-26	1.32 (1.01, 1.63)	4.77928e-17
rs2046823	chr3	56744983	1.00/0.99	A/G	ARHGEF3	intron		0.304	26.57/26.82	1.92 (1.61, 2.23)	3.26e-34	1.55668	6.38e-05	1.99447	6e-31	1.76 (1.45, 2.07)	7.73159e-29
rs17288922	chr3	56817359	1.00/0.99	A/G	ARHGEF3	intron		0.0039	18.3/18.02	-6 (-6.35, -5.64)	1.57e-239	-4.82147	3.09e-27	-6.23096	6.08e-216	-7.69 (-7.69, -7.69)	< 1E-310
rs17288936	chr3	56822572	1.00/1.00	T/C	ARHGEF3	intron		0.283	10.72/9.87	-6.38 (-6.83, -5.93)	3.92e-169	-5.83048	1.66e-25	-6.48856	1.08e-145	-7.65 (-8.10, -7.20)	2.67552e-242
rs75665326	chr3	56831053	1.00/0.99	A/T	ARHGEF3	intron		0.0143	10.12/11.66	-4.36 (-4.79, -3.93)	2.46e-89	-3.06555	8.25e-08	-4.57958	2.21e-84	-6.82 (-7.25, -6.39)	1.51599e-215
rs17825630	chr3	56916027	1.00/0.92	A/G	ARHGEF3	intron		0.623	15.58/14.41	3 (2.60, 3.40)	1.73e-49	2.78926	4.42e-09	3.04753	5e-42	3.17 (2.78, 3.57)	3.59263e-55
rs6786088	chr3	58329348	1.00/1.00	C/T	PXK	upstream		0.519	33.97/32.77	-2.06 (-2.35, -1.77)	5.49e-44	-1.84403	3.91e-07	-2.10033	1.86e-38	-1.62 (-1.91, -1.33)	8.57156e-28
rs7611020	chr3	69807676	1.00/1.00	G/A	MITF	intron		0.4	37.66/37	1.17 (0.88, 1.45)	7.16e-16	1.44241	4.98e-05	1.11448	2.15e-12	1.2 (0.92, 1.49)	1.11287e-16
rs9809116	chr3	72348128	1.00/0.98	G/A	.	regulatory region		0.762	38.99/41.69	1.42 (1.14, 1.70)	1.87e-23	1.51513	1.78e-05	1.39847	1.96e-19	1.44 (1.16, 1.72)	2.97081e-24
rs7610102	chr3	101527959	1.00/0.95	A/G	.	intergenic		0.399	48.4/37.79	-1.01 (-1.29, -0.72)	4.52e-12	-0.74309	0.0314	-1.06391	3.34e-11	-0.98 (-1.27, -0.70)	1.44109e-11
rs167924	chr3	107660990	1.00/0.99	A/G	BBX	intron		0.324	36.79/37.67	-1.05 (-1.33, -0.77)	2.23e-13	-0.72671	0.0415	-1.11106	1.12e-12	-1.03 (-1.31, -0.75)	7.10458e-13
rs1143671	chr3	121928439	1.00/1.00	T/C	SLC15A2	missense	Pro378Ser/Pro409Ser	0.826	47.71/47.36	0.8 (0.53, 1.07)	8.23e-09	0.86934	0.0118	0.78662	2.11e-07	0.77 (0.50, 1.04)	2.81932e-08
rs3804749	chr3	123114156	1.00/0.99	C/T	PDIA5	intron		0.518	34.44/41.9	2.22 (1.94, 2.50)	1.24e-54	2.43352	2.22e-11	2.17803	5.87e-45	2.3 (2.02, 2.58)	1.74074e-58
rs17295246	chr3	123386874	1.00/1.00	A/G	ADCY5	intron		0.257	23.58/22.11	-1.05 (-1.38, -0.73)	1.95e-10	-1.47473	0.000281	-0.97018	8.86e-08	-1.11 (-1.43, -0.78)	2.48587e-11	ƚ
rs2165252	chr3	124626515	1.00/1.00	A/C	KALRN	intron		0.32	33.08/37.3	1.22 (0.94, 1.51)	1.62e-17	0.89078	0.0147	1.28612	2e-16	1.33 (1.05, 1.61)	2.08887e-20
rs73199529	chr3	124837573	1.00/0.98	T/G	ITGB5	intron		0.614	1.73/2.2	4.47 (3.53, 5.41)	1.27e-20	3.84773	0.00379	4.56635	7.72e-19	4.08 (3.14, 5.02)	2.12301e-17
rs12629965	chr3	128703815	1.00/0.99	G/A	.	intergenic		0.806	24.73/33.46	-0.95 (-1.24, -0.66)	1.84e-10	-0.86096	0.0309	-0.96661	1.94e-09	-1.06 (-1.36, -0.77)	1.00159e-12
rs557662044	chr3	129419788	1.00/0.88	C/T	EFCAB12	intron		0.157	0.18/0.05	-32.9 (-37.97, -27.83)	4.39e-37	-28.4726	2.24e-12	-35.926	9.49e-27	-31.64 (-36.71, -26.57)	2.04601e-34
rs1347209	chr3	136907855	1.00/1.00	G/T	NCK1	intron		0.759	44.31/39.47	-0.98 (-1.26, -0.70)	3.58e-12	-0.88229	0.0111	-0.99909	9.2e-11	-0.99 (-1.26, -0.71)	2.3113e-12	ƚ
rs900400	chr3	157080986	1.00/1.00	C/T	.	intergenic		0.756	33.88/39.57	0.92 (0.64, 1.20)	9.84e-11	0.81627	0.0252	0.93922	1.22e-09	NA	NA	ƚ
rs77232317	chr3	167747119	1.00/0.99	A/G	SERPINI1	intron		0.421	27/25.79	1.07 (0.76, 1.38)	1.01e-11	0.78403	0.0435	1.12611	5.84e-11	1.12 (0.81, 1.42)	1.23363e-12
rs73167972	chr3	169148751	1.00/0.97	G/A	MECOM	upstream		0.498	6.43/7.59	2.18 (1.66, 2.70)	2.39e-16	1.73845	0.0134	2.25366	4.22e-15	2.27 (1.75, 2.79)	1.3225e-17	*
rs9860749	chr3	179013232	1.00/1.00	G/A	ZMAT3	downstream		0.416	27.08/24.27	1.8 (1.49, 2.12)	1.33e-29	2.09091	6.96e-08	1.74516	2.23e-23	1.95 (1.64, 2.27)	2.11345e-34	ƚ
rs10937159	chr3	184034513	1.00/0.99	A/C	HTR3D	intron		0.308	45.31/49.64	1.44 (1.17, 1.71)	3.89e-25	1.11601	0.00127	1.5009	4.37e-23	1.34 (1.07, 1.62)	4.29406e-22
rs562344339	chr3	184060596	0.99/0.84	C/T	HTR3C	3 ' UTR		0.665	0.27/0.33	-15.82 (-18.34, -13.31)	6.06e-35	-17.1852	4.26e-07	-15.5949	2.16e-29	-7.76 (-10.28, -5.25)	1.44049e-09
rs952982	chr3	184371784	1.00/0.98	T/G	POLR2H,THPO	downstream		0.795	2.27/1.71	7.54 (6.52, 8.56)	1.22e-47	7.27461	3.14e-10	7.61144	5.18e-39	3.41 (2.39, 4.43)	5.84245e-11	*
rs78565404	chr3	184372454	1.00/0.95	T/C	THPO	3 ' UTR		0.0035	6.07/5.53	8.22 (7.61, 8.83)	1.2e-155	10.1284	1e-44	7.79206	1.1e-114	6.61 (6.00, 7.22)	3.27051e-101	*
rs6141	chr3	184372478	1.00/1.00	C/T	THPO	3 ' UTR		0.392	48.41/46.03	-3.52 (-3.80, -3.25)	1.41e-142	-3.79577	5.06e-28	-3.47272	1.55e-116	-1.68 (-1.95, -1.40)	1.20603e-33	*
rs572476245	chr3	184373314	1.00/0.95	G/T	POLR2H	downstream		0.0576	1.35/0.8	-15.95 (-17.39, -14.51)	6.36e-104	-18.418	6.54e-35	-15.1565	1.25e-71	-11.64 (-13.09, -10.20)	3.41951e-56	*
rs376419231,rs55827759	chr3	184373595	1.00/1.00	TGGAA/T	THPO	intron		0.627	5.17/3.69	-3.34 (-4.04, -2.64)	7.44e-21	-3.67615	2.58e-06	-3.24939	4.8e-16	-3.6 (-4.30, -2.90)	4.94306e-24	*
rs34623301	chr3	184375252	1.00/1.00	A/G	CHRD	upstream		0.0782	20.91/22.18	4.03 (3.70, 4.36)	8.74e-126	4.7191	1.05e-28	3.90388	1.41e-99	2.63 (2.30, 2.96)	1.94805e-54
rs147646497	chr3	184387795	1.00/0.99	A/G	CHRD	intron		0.363	2.49/0.98	5.7 (4.46, 6.95)	2.69e-19	6.52805	3.64e-09	5.30004	8.39e-12	7.83 (6.58, 9.08)	6.6486e-35
rs11705701	chr3	185826521	1.00/0.99	A/G	IGF2BP2	upstream		0.109	42.34/44.4	-1.16 (-1.43, -0.88)	1.65e-16	-1.66891	1.75e-06	-1.05796	4.98e-12	-1.14 (-1.41, -0.86)	4.84169e-16
rs9829114	chr3	196791752	1.00/0.99	A/G	PAK2	intron		0.736	40.43/40.74	-1.26 (-1.54, -0.99)	3.5e-19	-1.15421	0.00109	-1.28427	7.36e-17	NA	NA
rs35537543	chr4	3218574	1.00/0.93	G/A	HTT	intron		0.473	0.3/0.29	-8.89 (-11.43, -6.35)	6.47e-12	-10.9528	0.000511	-8.47285	2.4e-09	-8.76 (-11.30, -6.23)	1.2903e-11
rs13108218	chr4	3442204	1.00/0.98	A/G	RGS12	downstream		0.19	36.17/38.9	1.34 (1.06, 1.62)	6.98e-21	1.77029	8.22e-07	1.25744	6.48e-16	1.45 (1.17, 1.73)	3.03331e-24
rs11734099	chr4	6889708	1.00/1.00	A/G	.	intergenic		0.0097	18.91/17.42	3.24 (2.89, 3.60)	1.09e-72	2.20391	5.71e-07	3.45245	1.07e-68	3.38 (3.03, 3.74)	8.19858e-79
rs62291089	chr4	6908608	1.00/0.89	G/C	TBC1D14	upstream		0.811	20.35/19.21	-1.1 (-1.45, -0.74)	1.33e-09	-1.19095	0.00533	-1.07816	7.02e-08	-1.22 (-1.57, -0.86)	1.89933e-11
rs6815294	chr4	7040622	1.00/0.99	G/A	TADA2B	upstream		0.288	43.28/43.31	-1.11 (-1.39, -0.84)	1.32e-15	-1.45001	2.83e-05	-1.04793	5.55e-12	-1.04 (-1.31, -0.76)	9.83594e-14
rs2315552	chr4	17625671	1.00/1.00	A/G	MED28	downstream		0.793	35.1/44.25	0.84 (0.57, 1.12)	1.49e-09	0.75766	0.0352	0.86003	1.4e-08	NA	NA	ƚ
rs138541467	chr4	38652151	1.00/0.99	TA/T	.	intergenic		0.749	46.32/41.57	-0.87 (-1.14, -0.60)	4.66e-10	-0.7698	0.0249	-0.8901	5.84e-09	NA	NA
rs58408429	chr4	56903658	1.00/1.00	C/T	REST	upstream		0.826	18.99/18.74	-1.99 (-2.34, -1.65)	1.97e-29	-1.90521	1.4e-05	-2.01057	2.6e-25	NA	NA	ƚ
rs11735092	chr4	87305079	1.00/0.99	C/T	HSD17B13	3 ' UTR		0.201	40.67/42.55	1.35 (1.07, 1.62)	3.88e-22	0.93606	0.0074	1.42285	6.38e-21	NA	NA
rs6532796	chr4	99121091	1.00/1.00	A/G	ADH4	downstream		0.463	28.7/28.64	-1.27 (-1.56, -0.97)	5.59e-17	-1.01116	0.00773	-1.31492	1.56e-15	-1.27 (-1.56, -0.97)	5.18729e-17
rs4699156	chr4	105114278	1.00/0.99	A/C	.	regulatory region		0.135	27.19/31.12	-1.45 (-1.75, -1.16)	3.23e-22	-0.92135	0.0171	-1.54746	1.85e-21	-1.25 (-1.54, -0.95)	8.38448e-17
rs113693454	chr4	105286606	1.00/1.00	A/T	.	intergenic		0.196	2.14/3.2	-3.85 (-4.63, -3.06)	1.14e-21	-2.40816	0.0417	-4.03321	3.99e-21	-2.87 (-3.66, -2.08)	9.66817e-13
rs6533483	chr4	109966833	1.00/0.99	A/G	EGF	intron		0.0739	37.54/41.63	-1.67 (-1.95, -1.39)	2.22e-32	-2.25019	2.06e-10	-1.56047	3.12e-24	-1.69 (-1.96, -1.41)	5.29874e-33	ƚ
rs58583086	chr4	119635207	1.00/1.00	A/G	.	intergenic		0.17	37.91/37.53	-1.08 (-1.36, -0.80)	2.98e-14	-1.52486	1.67e-05	-0.99458	1.45e-10	-1.13 (-1.41, -0.85)	1.59858e-15
rs17755079	chr4	123749526	1.00/0.99	T/C	.	regulatory region		0.875	11.81/8.97	-1.54 (-2.00, -1.08)	4.19e-11	-1.61531	0.00238	-1.52228	4.69e-09	-1.63 (-2.09, -1.18)	2.66939e-12
rs60179902	chr4	140915737	1.00/0.97	C/A	RNF150	intron		0.153	49.08/53.81	-0.89 (-1.17, -0.62)	1.34e-10	-1.3418	9.42e-05	-0.80505	1.19e-07	-0.9 (-1.18, -0.63)	8.49555e-11
rs1512281	chr4	144513749	1.00/0.99	G/A	.	intergenic		0.0391	43.95/39.76	-0.92 (-1.19, -0.64)	5.58e-11	-1.57057	5.55e-06	-0.79023	2.52e-07	-0.97 (-1.25, -0.70)	4.12526e-12
rs1429139	chr4	147362952	1.00/1.00	T/A	.	regulatory region		0.0491	22.99/23.09	1.31 (0.98, 1.64)	7.65e-15	2.04086	5.96e-07	1.15814	3.5e-10	1.4 (1.08, 1.73)	6.73997e-17
rs28666858	chr4	151495230	1.00/1.00	T/C	FAM160A1	intron		0.62	42.74/44.85	-1.47 (-1.74, -1.20)	2.27e-26	-1.62918	2.49e-06	-1.44179	1.46e-21	-1.49 (-1.76, -1.22)	5.50696e-27	ƚ
rs112969588	chr4	156770941	1.00/1.00	C/T	PDGFC	intron		0.712	9.78/9.1	-1.72 (-2.18, -1.26)	4e-13	-1.52498	0.00828	-1.75899	1.31e-11	-1.69 (-2.15, -1.22)	1.10426e-12	ƚ
rs7705526	chr5	1285859	1.00/0.97	A/C	TERT	intron		0.324	34.91/32.63	2.4 (2.11, 2.69)	1.33e-58	2.7241	7.37e-14	2.33088	1.31e-46	1.68 (1.39, 1.97)	1.22213e-29	ƚ
rs2853677	chr5	1287079	1.00/1.00	G/A	TERT	intron		0.791	41.79/42.39	1.95 (1.67, 2.22)	3.76e-44	2.03423	7.5e-09	1.93242	7.13e-37	1.17 (0.89, 1.44)	7.34368e-17
rs35179196	chr5	62235390	1.00/0.99	A/AT	.	intergenic		0.585	39.31/40.97	1.12 (0.85, 1.40)	1.19e-15	0.94846	0.00711	1.15825	4.07e-14	1.17 (0.89, 1.44)	1.03168e-16
rs10940080	chr5	66704896	1.00/0.99	G/A	MAST4	intron		0.402	38.83/35.58	1.51 (1.23, 1.79)	8.9e-26	1.2377	0.000441	1.56113	3.18e-23	1.63 (1.35, 1.91)	8.81501e-30
rs4976137	chr5	67925107	1.00/0.99	A/G	.	intergenic		0.628	35.91/31.02	0.94 (0.65, 1.23)	2.27e-10	1.09779	0.0022	0.90712	2.47e-08	0.96 (0.67, 1.25)	7.68788e-11
rs34651	chr5	72848178	1.00/0.98	C/T	TNPO1	5' UTR		0.0805	7.52/8.12	-2.38 (-2.88, -1.88)	1.04e-20	-1.32941	0.0411	-2.56565	1.83e-20	-2.71 (-3.21, -2.21)	2.13927e-26
rs2307111	chr5	75707853	1.00/1.00	C/T	POC5	missense	His36Arg/His11Arg	0.343	35.79/40.94	1.11 (0.83, 1.39)	4.1e-15	0.8	0.0254	1.1698	3.28e-14	1.32 (1.04, 1.60)	1.00667e-20
rs7706078	chr5	76444374	1.00/0.98	T/C	IQGAP2	intron		0.816	49.63/48.24	-1.03 (-1.30, -0.76)	1.39e-13	-0.95578	0.00551	-1.04352	6.86e-12	-0.92 (-1.19, -0.65)	4.01064e-11
rs34968964	chr5	76665143	0.99/1.00	C/G	IQGAP2	missense	Glu833Gln/Glu379Gln/Glu883Gln	0.035	0.45/0.57	-10.84 (-12.62, -9.06)	7.84e-33	-5.80755	0.023	-11.5686	1.13e-32	-10.81 (-12.59, -9.03)	1.11153e-32
rs34592828	chr5	76701084	1.00/1.00	A/G	IQGAP2	missense	Arg1409Gln/Arg955Gln/Arg1459Gln	0.117	3.32/4.3	-8.87 (-9.54, -8.21)	1.04e-152	-7.46664	7.59e-15	-9.07265	4.23e-140	-9.14 (-9.80, -8.48)	9.92944e-162
rs353937	chr5	77812245	1.00/1.00	A/T	.	intergenic		0.982	45.88/48.92	-1.16 (-1.43, -0.89)	3.23e-17	-1.15642	0.000789	-1.16473	9.82e-15	-0.97 (-1.24, -0.70)	2.09324e-12
rs56363865	chr5	78489919	1.00/0.99	C/T	LHFPL2	intron		0.0392	26.58/26.18	-1.88 (-2.19, -1.57)	1.42e-32	-2.6156	1.82e-11	-1.73692	1.28e-23	-1.8 (-2.11, -1.49)	7.27719e-30
rs565934142	chr5	88776849	1.00/0.9	A/G	MEF2C	intron		0.527	0.14/0.41	10.54 (8.28, 12.80)	5.52e-20	13.3575	0.00368	10.3516	3.22e-18	8.06 (5.81, 10.32)	2.51017e-12
rs114694170	chr5	88884379	1.00/0.98	C/T	MEF2C	upstream		0.733	8.41/5.64	8.91 (8.35, 9.46)	9.06e-215	8.71864	6.15e-45	8.95718	8.78e-172	8.28 (7.72, 8.84)	1.66829e-185
rs1158464	chr5	89042972	1.00/1.00	A/G	.	regulatory region		0.789	24.14/28.62	1.85 (1.55, 2.15)	1.08e-33	1.95215	1.09e-06	1.83616	1.65e-28	1.07 (0.77, 1.37)	3.52904e-12
rs10074585	chr5	90959181	1.00/0.99	G/T	ADGRV1	intron		0.609	23.95/28.62	1.08 (0.78, 1.39)	3.7e-12	1.27145	0.00154	1.04845	5.47e-10	1.03 (0.73, 1.34)	3.46259e-11
rs57486725	chr5	111725319	1.00/0.99	G/T	NREP	downstream		0.367	6.48/8.09	-2.82 (-3.34, -2.30)	8.77e-27	-3.40523	1.16e-06	-2.7232	8.82e-22	NA	NA
rs1047440	chr5	123346140	1.00/1.00	T/C	CEP120	3 ' UTR		0.5	43.43/43.69	0.84 (0.57, 1.11)	1.34e-09	1.05693	0.00237	0.80106	1.24e-07	0.84 (0.56, 1.11)	1.81595e-09
rs11950562	chr5	132316836	1.00/1.00	C/A	SLC22A4	intron		0.552	44.03/46.18	-1.81 (-2.08, -1.54)	2.07e-39	-2.00234	6.96e-09	-1.77825	3.72e-32	-1.13 (-1.40, -0.86)	3.28648e-16	ƚ
rs2070722	chr5	132488794	1.00/1.00	C/A	IRF1	intron		0.421	34.43/34.24	1.73 (1.45, 2.02)	1.17e-32	1.99746	3.35e-08	1.67927	3.98e-26	0.99 (0.70, 1.27)	1.00058e-11	ƚ
rs329117	chr5	134524410	1.00/1.00	T/C	JADE2	5' UTR		0.423	38.71/41.01	-1 (-1.27, -0.73)	9.33e-13	-0.74111	0.0356	-1.0487	6.39e-12	-0.88 (-1.16, -0.61)	2.99784e-10
rs589153	chr5	139677963	1.00/1.00	G/A	CXXC5	intron		0.767	30.71/33.79	-0.97 (-1.26, -0.69)	3.16e-11	-1.07381	0.00401	-0.95368	2.09e-09	-0.94 (-1.23, -0.65)	1.34955e-10	ƚ
rs449454	chr5	142153497	1.00/1.00	A/G	NDFIP1	3 ' UTR		0.0289	38.32/37.96	-1.51 (-1.79, -1.24)	1.29e-26	-2.22248	3.32e-10	-1.37878	5.29e-19	-1.56 (-1.83, -1.28)	5.13048e-28	ƚ
rs4704727	chr5	156953056	1.00/0.99	T/G	TIMD4	intron		0.587	31.51/34.06	1.07 (0.79, 1.36)	1.85e-13	0.88972	0.0161	1.10845	3.05e-12	0.95 (0.66, 1.24)	7.36912e-11
rs6863275	chr5	158769734	1.00/0.99	C/A	EBF1	intron		0.815	7.97/8.41	-1.8 (-2.29, -1.31)	6.23e-13	-1.93956	0.00226	-1.77789	7.07e-11	-2.03 (-2.52, -1.54)	5.12601e-16
rs6556405	chr5	159208094	1.00/0.99	C/T	RNF145	5' UTR		0.254	22.57/26.38	-1.83 (-2.15, -1.52)	3.5e-30	-1.40037	0.000655	-1.90924	6.32e-28	-1.92 (-2.24, -1.61)	4.64366e-33
rs4538653	chr5	160168887	1.00/1.00	G/C	.	intergenic		0.118	28.58/30.32	2.41 (2.11, 2.70)	6e-57	1.8606	1.09e-06	2.50979	2.67e-52	2.33 (2.03, 2.63)	2.31036e-53
rs6861931	chr5	160208949	1.00/1.00	T/C	FABP6	intron		0.305	10.3/9.94	-2.16 (-2.61, -1.71)	6.64e-21	-1.62576	0.00404	-2.26088	2.55e-19	-1.98 (-2.43, -1.53)	6.88467e-18
rs10587485,rs58403685	chr5	177310990	1.00/0.97	C/CAG	PRELID1	downstream		0.944	3.3/3.01	3.36 (2.50, 4.22)	1.56e-14	3.29818	0.000637	3.37423	5.89e-12	3.25 (2.39, 4.10)	1.10871e-13
rs11960863	chr5	178187400	1.00/0.99	G/C	.	regulatory region		0.127	12.9/15.04	-1.43 (-1.82, -1.03)	1.1e-12	-2.14494	2.81e-05	-1.29545	2.62e-09	-1.37 (-1.76, -0.98)	7.80524e-12
rs34164888	chr6	25521693	1.00/1.00	A/C	LRRC16A	intron		0.0586	22.68/22.27	2.79 (2.46, 3.11)	3.43e-64	2.07568	4.27e-07	2.92309	2.13e-59	1.34 (0.98, 1.71)	3.4e-13
rs214053	chr6	25527735	1.00/1.00	C/T	LRRC16A	intron		0.0131	43.28/44.3	-2.71 (-2.98, -2.43)	4.67e-84	-1.92095	2.93e-08	-2.85954	1.06e-78	-2.2 (-2.50, -1.89)	3.9e-45
rs129128	chr6	26125114	1.00/1.00	C/T	HIST1H2BC	upstream		0.419	11.56/13.43	-1.78 (-2.18, -1.38)	1.86e-18	-1.37636	0.0104	-1.84543	3.72e-17	-1.8 (-2.20, -1.41)	2.8e-19
rs9404952	chr6	29836388	1.00/1.00	A/G	.	intergenic		0.235	44.81/41.1	1.92 (1.65, 2.20)	1.29e-42	1.55114	6.74e-06	1.99925	1.69e-38	1.42 (1.14, 1.70)	4.8e-23	ƚ
rs12665339	chr6	30633455	1.00/1.00	G/A	ATAT1	intron		0.972	19.64/14.5	2.74 (2.37, 3.11)	3.05e-47	2.72813	2.45e-10	2.74496	1.71e-38	2.19 (1.81, 2.56)	1.1e-29
rs2442730	chr6	31351380	1.00/0.98	C/A	HLA-B	downstream		0.616	32.67/27.37	2.38 (2.08, 2.68)	1.72e-53	2.21469	1.42e-09	2.41749	1.49e-45	2.33 (2.03, 2.64)	2.2e-50
rs1050538	chr6	31356822	1.00/0.96	G/T	HLA-B	missense	Glu70Ala	0.685	16.35/12.06	3.15 (2.73, 3.56)	1.97e-50	2.9782	1.32e-10	3.18919	1.85e-41	2.31 (1.87, 2.76)	5e-24
rs9266658	chr6	31379867	1.00/1.00	A/G	.	intergenic		0.457	21.77/16.66	3.95 (3.59, 4.31)	1.73e-102	3.67503	8.63e-19	4.01924	1.48e-85	2.77 (2.38, 3.15)	8.2e-45
rs11575845	chr6	31724609	1.00/1.00	G/C	C6orf25	missense	Arg175Gly	0.725	3.15/6.32	-4 (-4.58, -3.43)	3.84e-42	-4.3357	1.16e-05	-3.97195	5.72e-38	-2.85 (-3.43, -2.28)	2.9e-22	*
rs9296095	chr6	33574746	1.00/0.99	C/T	BAK1	intron		0.617	20.03/18.65	6.27 (5.91, 6.62)	4.31e-266	6.07035	3.81e-45	6.3074	6.13e-223	4.45 (4.09, 4.81)	3e-130
rs210143	chr6	33579153	1.00/1.00	T/C	BAK1	intron		0.214	28.63/29.17	-6.09 (-6.09, -6.09)	< 1E-310	-5.65722	5.68e-50	-6.17223	4.29e-306	-4.91 (-5.21, -4.61)	2.4e-220	ƚ
rs10807137	chr6	34215249	1.00/0.99	C/T	.	intergenic		0.336	16.81/18.22	-1.58 (-1.94, -1.22)	4.92e-18	-1.1766	0.0106	-1.65949	8.45e-17	-1.35 (-1.70, -0.99)	7.4e-14
rs2814983	chr6	34623430	1.00/1.00	G/A	C6orf106	intron		0.733	11.72/13.99	-1.87 (-2.27, -1.48)	1.64e-20	-1.70354	0.00139	-1.90012	2.73e-18	-1.64 (-2.03, -1.25)	1.8e-16
rs76976387	chr6	36553586	1.00/1.00	A/G	.	intergenic		0.795	2.11/1.29	7.35 (6.05, 8.66)	2.63e-28	7.61129	1.79e-10	7.23746	2.12e-19	NA	NA
rs9394951	chr6	43383015	1.00/1.00	C/T	.	regulatory region		0.404	44.43/44.44	-1.15 (-1.43, -0.88)	1.51e-16	-1.41734	4.27e-05	-1.10154	5.28e-13	-1.18 (-1.45, -0.91)	2.72729e-17	ƚ
rs186369938	chr6	43770246	1.00/0.95	C/G	VEGFA	5' UTR		0.654	4.57/2.21	3.15 (2.30, 4.01)	6.11e-13	3.46697	2.58e-05	3.03049	4.71e-09	3.41 (2.55, 4.27)	6.8533e-15
rs11755026	chr6	47352650	1.00/1.00	A/G	.	intergenic		0.646	9.58/10.53	-1.67 (-2.11, -1.22)	1.8e-13	-1.42065	0.0149	-1.71111	3.31e-12	-1.63 (-2.07, -1.19)	6.22857e-13
rs7772202	chr6	47653843	1.00/1.00	A/G	ADGRF2	upstream		0.865	24.83/26.79	1.77 (1.46, 2.08)	1.94e-29	1.70806	1.86e-05	1.78178	1.97e-25	1.55 (1.24, 1.86)	6.75158e-23
rs614570	chr6	52454453	1.00/1.00	T/C	EFHC1	intron		0.977	44.8/43.32	1.01 (0.74, 1.29)	4.22e-13	1.0043	0.00375	1.01545	3.06e-11	0.94 (0.66, 1.21)	2.14146e-11
rs6423287	chr6	52798089	1.00/1.00	G/T	GSTA1	intron		0.444	39.36/42.18	1.52 (1.25, 1.80)	2.11e-27	1.27446	0.000296	1.56837	1.16e-24	1.52 (1.24, 1.79)	2.84654e-27	ƚ
rs112273618,rs34208219	chr6	109296454	1.00/1.00	A/AAAG	.	intergenic		0.74	44.99/47.38	-1.36 (-1.63, -1.09)	1.59e-22	-1.46399	2.38e-05	-1.33819	1.25e-18	-1.37 (-1.64, -1.09)	8.47353e-23
rs9374170	chr6	110391788	1.00/1.00	G/A	DDO	downstream		0.404	45.92/44.32	1 (0.73, 1.28)	6.59e-13	0.73857	0.0325	1.05335	4.76e-12	1.02 (0.75, 1.29)	2.62103e-13
rs35548455	chr6	116399351	1.00/1.00	T/C	DSE	missense	Pro34Leu/Pro53Leu	0.874	8.16/6.53	1.72 (1.18, 2.25)	2.7e-10	1.62592	0.00988	1.73692	8.09e-09	1.73 (1.20, 2.26)	1.84882e-10
rs71686340,rs71698790	chr6	134725909	1.00/1.00	T/TAAAGG	.	intergenic		0.849	20.55/20.48	1.85 (1.51, 2.18)	2.27e-27	1.92271	6.12e-06	1.83453	6.75e-23	1.56 (1.22, 1.89)	7.01595e-20
rs6916729	chr6	134887604	1.00/0.99	T/A	.	intergenic		0.333	6.22/9.58	-4.31 (-4.80, -3.82)	3.37e-66	-4.95422	3.32e-12	-4.2177	7.79e-56	-1.87 (-2.36, -1.38)	8.03214e-14
rs2210366	chr6	135094070	1.00/0.99	A/G	.	intergenic		0.774	25.14/26.53	-4.51 (-4.83, -4.20)	2.66e-177	-4.6188	1.78e-31	-4.49501	1.06e-147	-2.04 (-2.35, -1.72)	1.76956e-37
rs6930223	chr6	135103065	1.00/0.99	G/T	.	intergenic		0.581	48.44/48.8	-2.13 (-2.40, -1.86)	3.77e-53	-2.30301	2.4e-11	-2.09529	1.75e-43	-1.31 (-1.58, -1.04)	2.98406e-21
rs9483788	chr6	135114363	1.00/1.00	C/T	.	intergenic		0.336	25.89/25.2	6.16 (6.16, 6.16)	< 1E-310	6.5021	1.18e-61	6.08952	5.77e-274	1.22 (0.90, 1.54)	7.41502e-14
rs723388	chr6	135207584	1.00/1.00	G/A	MYB	intron		0.777	38.01/40.42	-2.79 (-3.07, -2.51)	4.06e-86	-2.69538	3.12e-14	-2.80506	1.4e-73	-0.94 (-1.22, -0.67)	2.76729e-11
rs381500	chr6	164057356	1.00/1.00	A/C	.	intergenic		0.317	48.23/45.24	1.8 (1.53, 2.08)	1.92e-38	2.11763	6.49e-10	1.74231	2.56e-30	NA	NA
rs35069969	chr7	2479055	1.00/0.99	C/G	GRIFIN	upstream		0.645	36.55/33.99	1.02 (0.73, 1.30)	2.35e-12	1.16683	0.00111	0.98635	4.81e-10	1.03 (0.74, 1.31)	1.36305e-12
rs2260230	chr7	2783352	1.00/1.00	A/T	GNA12	intron		0.264	27.52/28.6	1.73 (1.43, 2.03)	4.63e-30	1.33383	0.000549	1.80321	1.01e-27	1.74 (1.44, 2.04)	2.73579e-30	ƚ
rs7789916	chr7	13987932	1.00/1.00	G/A	ETV1	upstream		0.516	31.05/28.36	1.11 (0.81, 1.41)	2.39e-13	0.89145	0.0168	1.15637	3.55e-12	1.04 (0.75, 1.34)	6.18583e-12
rs67956034	chr7	18189259	1.00/0.99	T/C	HDAC9	intron		0.967	23.04/21.68	-1.57 (-1.90, -1.24)	1.06e-20	-1.55076	0.000151	-1.56938	1.51e-17	-1.51 (-1.84, -1.18)	2.7965e-19
rs2710804	chr7	36044919	1.00/1.00	C/T	.	intergenic		0.386	35.7/36.92	1.22 (0.94, 1.50)	1.33e-17	0.93289	0.00921	1.27177	2.83e-16	1.22 (0.94, 1.50)	1.03764e-17
rs13236163	chr7	37403010	1.00/0.98	C/T	ELMO1	intron		0.965	16.47/19.83	-1.21 (-1.55, -0.86)	8.74e-12	-1.2243	0.00838	-1.20198	3.04e-10	-1.18 (-1.53, -0.84)	2.11847e-11
rs11762008	chr7	44864065	1.00/1.00	G/A	.	intergenic		0.846	43.13/42.41	-1.93 (-2.21, -1.66)	4.36e-44	-1.99628	8.24e-09	-1.9229	7.67e-37	-1.92 (-2.19, -1.64)	2.90756e-43	ƚ
rs3735485	chr7	44969742	1.00/1.00	A/G	MYO1G	missense	Met489Thr	0.804	15.39/15.2	-1.14 (-1.51, -0.76)	2.69e-09	-1.24532	0.009	-1.1165	8.76e-08	-1.11 (-1.49, -0.74)	6.28348e-09	ƚ
rs6592965	chr7	50360284	1.00/0.99	A/G	IKZF1	intron		0.224	40.05/45.54	0.98 (0.71, 1.25)	1.75e-12	1.37309	9.14e-05	0.9083	2.06e-09	0.91 (0.64, 1.19)	5.29755e-11
rs4947490	chr7	55092845	1.00/1.00	A/G	EGFR	intron		0.916	30.32/31.55	-0.97 (-1.26, -0.68)	5.6e-11	-1.00732	0.0072	-0.96444	2.25e-09	-0.94 (-1.23, -0.65)	2.68742e-10
rs13247874	chr7	73596112	1.00/1.00	T/C	MLXIPL	intron		0.736	19.9/19.23	-1.19 (-1.53, -0.86)	4.91e-12	-1.06099	0.0136	-1.2195	1.04e-10	-1.18 (-1.52, -0.84)	9.98613e-12	ƚ
rs8565	chr7	76000956	1.00/1.00	T/C	STYXL1	splice acceptor	NM_001317788.1:c.410-1A>G	0.814	24.65/27.18	0.82 (0.52, 1.13)	1.48e-07	0.9079	0.0227	0.80615	2.13e-06	0.89 (0.58, 1.19)	1.4685e-08
rs11764390	chr7	80586889	1.00/0.97	A/G	.	intergenic		0.0377	45/44.78	1.45 (1.17, 1.72)	6.54e-25	0.78957	0.0224	1.57562	1.03e-24	1.16 (0.88, 1.43)	1.58652e-16
rs35574453,rs397976140,rs566083700	chr7	80605492	1.00/0.98	GAA/GA	CD36	intron		0.457	5.76/7.17	2.56 (2.00, 3.12)	4.82e-19	2.05348	0.00528	2.64799	1.87e-17	1.8 (1.24, 2.36)	3.69619e-10	*
rs4385401	chr7	100501843	1.00/0.99	C/T	.	intergenic		0.197	18.31/19.66	2.09 (1.75, 2.44)	4.6e-33	2.62012	3.71e-09	1.99708	8.09e-26	1.96 (1.62, 2.30)	3.19612e-29	ƚ
rs62482241	chr7	100637885	1.00/0.99	A/G	TFR2	upstream		0.906	25.5/25.45	-1.58 (-1.89, -1.27)	2.72e-23	-1.61934	4.27e-05	-1.56812	1.28e-19	-1.51 (-1.82, -1.20)	1.97019e-21
rs342293	chr7	106731773	1.00/1.00	G/C	.	regulatory region		0.0006	45.4/45.41	-4.66 (-4.93, -4.39)	4.26e-250	-3.56707	6.04e-25	-4.86902	1.46e-229	-4.62 (-4.90, -4.35)	8.61575e-246
rs12706108	chr7	116872215	1.00/1.00	C/T	CAPZA2	intron		0.158	24.16/23.94	-1.88 (-2.20, -1.57)	2.03e-31	-1.36543	0.000681	-1.98494	2.49e-29	-1.9 (-2.22, -1.59)	5.37424e-32	ƚ
rs689341	chr7	123763920	1.00/1.00	A/C	.	intergenic		0.0691	32.98/30.59	-1.66 (-1.95, -1.37)	3.81e-29	-1.05417	0.00392	-1.78099	4.78e-28	-1.13 (-1.42, -0.83)	3.16458e-14	ƚ
rs79947009	chr7	123776519	1.00/1.00	G/T	.	intergenic		0.665	6.77/7.82	4.53 (4.03, 5.04)	8.88e-70	4.25896	4.07e-10	4.57777	2.64e-61	4.17 (3.67, 4.67)	2.5816e-59
rs140553648	chr7	129612295	1.00/0.99	CGCGGGCGG/C	NRF1	intron		0.705	5.69/8.62	2.09 (1.59, 2.58)	1.97e-16	2.35022	0.00153	2.05114	2.99e-14	2.28 (1.78, 2.77)	2.8868e-19
rs11556924	chr7	130023656	1.00/1.00	T/C	ZC3HC1	missense	Arg342His/Arg363His	0.834	34.04/37.58	1.44 (1.16, 1.72)	4.31e-24	1.50695	3.27e-05	1.42425	2.58e-20	1.49 (1.21, 1.77)	8.48029e-26
rs62471615	chr7	131062196	1.00/0.99	C/A	.	intergenic		0.866	27.51/28.55	1.35 (1.04, 1.65)	1.17e-17	1.40492	0.000266	1.33353	9.83e-15	1.45 (1.15, 1.76)	2.22007e-20
rs7806221	chr7	135634031	1.00/1.00	C/T	NUP205	intron		0.29	36.05/33.59	-1.03 (-1.31, -0.75)	1.2e-12	-1.37581	0.000123	-0.9611	1.27e-09	-1.07 (-1.35, -0.78)	1.69095e-13
rs73164936	chr7	135983054	1.00/1.00	G/A	.	intergenic		0.817	7.69/7.86	1.97 (1.46, 2.49)	4.14e-14	2.10979	0.00108	1.94679	9.33e-12	1.89 (1.37, 2.40)	5.1249e-13
rs75511207	chr7	140181500	1.00/1.00	C/T	KDM7A	upstream		0.122	9.42/9.33	-1.65 (-2.10, -1.19)	1.45e-12	-2.47935	2.31e-05	-1.49244	4.08e-09	-1.76 (-2.22, -1.30)	4.17165e-14	ƚ
rs7808461	chr7	152684513	1.00/0.98	T/G	.	intergenic		0.877	47.34/45.38	0.94 (0.66, 1.21)	1.96e-11	0.98644	0.00432	0.92807	1.25e-09	0.94 (0.67, 1.22)	1.60084e-11	§
rs1153998	chr7	158827968	1.00/1.00	C/T	ESYT2	intron		0.874	4.03/5.91	2.45 (1.86, 3.05)	4.63e-16	2.32305	0.00868	2.47219	1.51e-14	2.46 (1.87, 3.05)	3.79037e-16	ƚ
rs36056437	chr8	8935355	1.00/1.00	T/G	.	regulatory region		0.451	47.84/54.96	-0.96 (-1.23, -0.69)	4.03e-12	-1.19441	0.000503	-0.91183	1.47e-09	NA	NA
rs200119611	chr8	21995826	1.00/0.96	GT/G	XPO7	intron		0.996	2/3.67	-2.52 (-3.26, -1.78)	2.84e-11	-2.51585	0.0394	-2.52188	2.49e-10	-2.42 (-3.17, -1.68)	1.57971e-10
rs11779638	chr8	22582695	1.00/0.99	C/A	PDLIM2	intron		0.629	18.66/22.93	1.68 (1.36, 2.01)	1.54e-24	1.88121	1.9e-05	1.65225	1.4e-20	1.66 (1.33, 1.98)	8.59871e-24
rs6985703	chr8	55872574	1.00/1.00	T/G	.	intergenic		0.286	48.84/51.83	-1.01 (-1.28, -0.75)	1.5e-13	-0.67908	0.048	-1.07887	6.16e-13	NA	NA
rs61709988	chr8	65976651	1.00/1.00	C/T	.	intergenic		0.0973	34.37/35.72	-1.38 (-1.66, -1.10)	1.02e-21	-1.92956	9.36e-08	-1.27611	4.7e-16	NA	NA	ƚ
rs6993770	chr8	105569300	1.00/1.00	T/A	ZFPM2	intron		0.712	22.46/29.14	-4.08 (-4.38, -3.78)	5.96e-155	-3.93872	1.26e-21	-4.10278	3.91e-135	NA	NA
rs28455756	chr8	124881909	1.00/1.00	T/C	.	intergenic		0.433	32.84/27.68	0.99 (0.69, 1.29)	7.11e-11	0.73126	0.0451	1.04588	4.05e-10	1.06 (0.76, 1.36)	3.51242e-12
rs7010394	chr8	125331278	1.00/1.00	T/C	NSMCE2	intron		0.982	44.27/46.73	-1.01 (-1.28, -0.74)	2.4e-13	-1.02035	0.00321	-1.012	2e-11	-1.05 (-1.33, -0.78)	2.49471e-14
rs62523770	chr8	129646924	1.00/0.99	T/G	.	regulatory region		0.553	19.77/18.95	1.3 (0.96, 1.64)	1.12e-13	1.53206	0.000369	1.25258	6e-11	1.17 (0.83, 1.51)	2.30798e-11
rs1158570	chr8	130318827	1.00/0.99	T/C	ASAP1	intron		0.329	44.64/47.21	-1.01 (-1.28, -0.74)	1.99e-13	-0.70376	0.0411	-1.07074	1.02e-12	-0.94 (-1.21, -0.67)	7.38226e-12
rs35858667	chr8	143920720	1.00/0.93	A/G	PLEC	missense	Ala3061Val/Ala3020Val/Ala3012Val/Ala3171Val/Ala3002Val/Ala3034Val/Ala3038Val	0.596	5.37/7.97	2.75 (2.23, 3.27)	4.43e-25	2.35863	0.00249	2.79825	3.89e-23	1.61 (1.09, 2.13)	1.42531e-09
rs11993233	chr8	143928115	1.00/1.00	G/A	PLEC	intron		0.703	40.58/43.53	2.6 (2.33, 2.87)	1.97e-77	2.47351	3.74e-12	2.62112	5.92e-67	2.27 (1.99, 2.54)	2.73383e-59	ƚ
rs139204327,rs3831137,rs71312798	chr9	273145	1.00/0.97	TTG/T	DOCK8	intron		0.0604	26.14/24.48	-1.79 (-2.11, -1.47)	3.21e-28	-1.11429	0.00478	-1.92791	3e-27	-1.46 (-1.78, -1.15)	2.00951e-19
rs9406914	chr9	277776	1.00/1.00	T/C	DOCK8	intron		0.594	19.02/18.31	1.25 (0.90, 1.59)	1.79e-12	1.03153	0.0198	1.28897	2.47e-11	2.18 (1.83, 2.53)	7.62793e-35
rs10970979	chr9	334337	1.00/0.97	G/A	DOCK8	missense	Asn345Ser/Asn413Ser	0.601	30.13/30.14	-1.36 (-1.66, -1.06)	3.21e-19	-1.18106	0.00179	-1.39718	3.91e-17	-1.03 (-1.33, -0.73)	1.40244e-11
rs34881325	chr9	2622134	1.00/0.95	T/C	VLDLR	5' UTR		0.704	38.55/36.72	1.18 (0.89, 1.46)	6.27e-16	1.05375	0.00301	1.20182	5.1e-14	1.38 (1.10, 1.67)	1.86359e-21
rs62540578	chr9	4741387	1.00/0.83	G/C	AK3	upstream		0.0042	41.96/49.34	-2.86 (-3.16, -2.57)	9.76e-82	-1.95667	2.41e-08	-3.06553	9.73e-77	-1.12 (-1.42, -0.83)	5.68914e-14
rs118088097	chr9	4762085	1.00/0.97	A/G	.	regulatory region		0.0045	14.1/13.35	-5.57 (-5.97, -5.17)	7.86e-163	-6.85252	2.13e-43	-5.30433	4.29e-123	-2.4 (-2.80, -2.00)	1.23633e-31
rs10974771	chr9	4762737	1.00/0.96	G/C	.	regulatory region		0.313	22/25.79	-4.2 (-4.51, -3.88)	8.21e-150	-3.81034	6.03e-20	-4.2658	7.54e-132	-1.07 (-1.39, -0.76)	2.54796e-11
rs409950	chr9	4763368	1.00/0.94	A/C	.	regulatory region		0.82	19.51/18.17	3.82 (3.46, 4.18)	6.27e-98	3.72895	1.31e-17	3.83818	4.7e-82	3.39 (3.04, 3.75)	1.17595e-77
rs10815071	chr9	4763484	1.00/0.93	G/A	.	regulatory region		0.111	46.6/50.48	-3.44 (-3.72, -3.16)	1.19e-128	-3.94248	4.29e-30	-3.33674	6.1e-101	-1.25 (-1.53, -0.97)	2.21911e-18
rs12005199	chr9	4763491	1.00/0.94	A/G	.	regulatory region		0.0196	34.45/30.8	6.93 (6.93, 6.93)	< 1E-310	7.70135	5.8e-100	6.76905	< 1E-310	1.59 (1.23, 1.95)	6.57122e-18
rs368418	chr9	4768336	1.00/0.99	A/G	.	intergenic		0.59	16.28/20.89	-3.02 (-3.36, -2.68)	3.26e-68	-3.25342	3.36e-12	-2.98232	1.03e-57	-1.44 (-1.78, -1.10)	9.29154e-17
rs117857686	chr9	4807471	0.99/0.85	T/C	RCL1	intron		0.187	1.68/2.27	5.93 (4.96, 6.90)	5.74e-33	4.28562	0.00138	6.18989	4.12e-31	4.96 (3.98, 5.93)	1.61044e-23
rs79075814	chr9	4808971	1.00/0.99	T/C	RCL1	intron		0.423	11.81/13.54	-5.13 (-5.53, -4.73)	1.25e-139	-5.52099	4.05e-25	-5.05848	1.88e-116	-2.11 (-2.51, -1.71)	4.33828e-25	ƚ
rs10974808	chr9	4840380	1.00/1.00	G/A	RCL1	intron		0.0084	17.98/13.78	7.24 (7.24, 7.24)	2.96E-310	8.30112	6.67e-77	6.99564	6.78e-237	4.6 (4.22, 4.98)	2.96775e-126
rs117935834	chr9	4887853	1.00/1.00	G/A	.	regulatory region		0.672	1.79/1.98	4.61 (3.66, 5.56)	2.63e-21	5.12384	9.09e-05	4.5264	5.57e-18	4.76 (3.81, 5.71)	1.28494e-22
rs12338005	chr9	4898136	1.00/0.97	A/G	.	intergenic		0.984	27.55/30.77	-1.55 (-1.85, -1.25)	3.14e-24	-1.5414	6.59e-05	-1.54962	9.77e-21	-1.01 (-1.31, -0.71)	3.38706e-11
rs2381194	chr9	4959331	1.00/0.99	A/G	.	intergenic		0.423	12.97/14.32	-2.66 (-3.06, -2.27)	2.08e-40	-2.28438	8.77e-06	-2.73114	3.13e-36	-1.67 (-2.06, -1.27)	8.20516e-17
rs10815146	chr9	5015901	1.00/0.99	T/A	JAK2	intron		0.49	46.66/48.54	1.91 (1.64, 2.18)	3.58e-43	1.69103	1.01e-06	1.95189	4.67e-38	2.39 (2.12, 2.66)	1.88337e-66	*
rs12004239	chr9	5057822	1.00/0.97	A/C	JAK2	intron		0.171	0.8/0.92	11.64 (9.46, 13.82)	1.19e-25	9.49011	8.07e-07	12.7134	1.01e-20	11.99 (9.81, 14.17)	4.00384e-27	* ƚ
rs191064596	chr9	5271995	0.99/0.96	T/C	.	intergenic		0.562	0.47/0.56	10.16 (8.30, 12.02)	7.79e-27	11.5254	5.54e-06	9.94078	2.2e-22	11.42 (9.56, 13.28)	1.89005e-33
rs3731211	chr9	21986848	1.00/1.00	T/A	CDKN2A	intron		0.624	27.68/27.55	-2.42 (-2.72, -2.12)	1.32e-55	-2.59548	1.44e-11	-2.38958	1.04e-45	-2.44 (-2.74, -2.14)	2.39988e-56
rs10757287	chr9	22143571	1.00/0.99	T/A	.	intergenic		0.648	10.93/16.54	-2.69 (-3.07, -2.32)	2.88e-44	-2.45791	8.08e-06	-2.72652	5.78e-40	-2.72 (-3.10, -2.34)	5.09616e-45
rs741917	chr9	35707057	1.00/1.00	T/C	TLN1	intron		0.735	25.09/27.38	-1.25 (-1.55, -0.94)	1.13e-15	-1.1212	0.00481	-1.26769	6.06e-14	-1.25 (-1.56, -0.95)	7.03649e-16
rs10973700	chr9	38196120	1.00/0.99	G/C	.	intergenic		0.354	48.11/50.96	1.56 (1.28, 1.83)	3.6e-29	1.26282	0.000261	1.61246	1.94e-26	1.56 (1.29, 1.83)	2.2713e-29
rs12000252	chr9	70423047	1.00/0.99	G/A	.	intergenic		0.884	49.43/54.91	-1.24 (-1.52, -0.97)	5.01e-19	-1.19763	0.000513	-1.25265	2.24e-16	NA	NA
rs142550358	chr9	88777771	1.00/0.96	T/TTC	.	regulatory region		0.59	6.73/5.24	-4.48 (-5.08, -3.88)	1.17e-48	-4.81003	2.84e-12	-4.39576	4.51e-38	-4.59 (-5.19, -3.99)	4.60656e-51
rs772407	chr9	90798568	1.00/1.00	C/A	SYK	upstream		0.452	48.85/46.33	1.16 (0.89, 1.43)	4.92e-17	1.40051	4.81e-05	1.11723	1.63e-13	1.41 (1.14, 1.68)	3.18589e-24	ƚ
rs112679102	chr9	91167740	1.00/0.99	T/C	.	intergenic		0.977	7.54/6.62	-1.75 (-2.29, -1.22)	1.7e-10	-1.73673	0.00789	-1.75754	6.35e-09	-1.79 (-2.33, -1.25)	6.71279e-11
rs1853427	chr9	92806161	1.00/1.00	C/T	.	intergenic		0.684	22.11/24.68	1.08 (0.76, 1.40)	3.47e-11	0.92682	0.0258	1.11088	4.06e-10	1.25 (0.93, 1.57)	2.14464e-14
rs10990535	chr9	96328727	1.00/1.00	T/C	SLC35D2	intron		0.96	22.81/23.66	2.84 (2.52, 3.16)	1.02e-67	2.82246	6.94e-12	2.84521	1.82e-57	2.26 (1.94, 2.58)	1.63764e-43
rs10820727	chr9	96495705	1.00/0.98	A/G	CDC14B,HABP4	downstream		0.975	14.41/14.74	-1.56 (-1.94, -1.17)	2.6e-15	-1.56928	0.00134	-1.55254	4.85e-13	-1.29 (-1.68, -0.90)	5.4405e-11
rs114266868	chr9	97951319	1.00/1.00	C/T	.	regulatory region		0.464	35.38/35.68	1.91 (1.63, 2.19)	4.32e-40	1.66554	3.68e-06	1.9533	1.58e-35	1.97 (1.69, 2.25)	1.31163e-42	ƚ
rs10817007	chr9	110392967	1.00/1.00	G/T	SVEP1	intron		0.185	9.58/13.24	1.44 (1.02, 1.85)	9e-12	2.16005	0.00022	1.33007	3.98e-09	1.41 (1.00, 1.82)	2.20772e-11
rs10116799	chr9	113422027	1.00/1.00	T/C	C9orf43	intron		0.669	12.63/9.38	1.51 (1.05, 1.96)	5.86e-11	1.70435	0.00102	1.45676	1.35e-08	1.48 (1.03, 1.93)	1.08091e-10	ƚ
rs2900177	chr9	120735367	1.00/0.99	C/T	.	regulatory region		0.325	30.56/31.19	-1.33 (-1.63, -1.04)	9.44e-19	-1.66985	7.49e-06	-1.26824	1.51e-14	-1.42 (-1.72, -1.12)	4.81884e-21	ƚ
rs10986338	chr9	124428953	1.00/0.99	G/A	.	intergenic		0.299	35.21/36.16	1.17 (0.89, 1.46)	9.35e-16	0.8271	0.0223	1.23753	7.67e-15	1.26 (0.97, 1.55)	5.36405e-18
rs13289095	chr9	128704210	1.00/1.00	T/G	PKN3	intron		0.241	14.88/14.36	-1.74 (-2.13, -1.36)	7.38e-19	-2.26183	3.11e-06	-1.63944	2.26e-14	-1.6 (-1.99, -1.22)	3.63107e-16	ƚ
rs60757417	chr9	132989049	1.00/0.98	G/C	GFI1B	intron		0.251	7.26/6.19	-5.08 (-5.65, -4.51)	2.87e-69	-4.39225	4.03e-11	-5.23994	4.69e-60	-5.92 (-6.49, -5.36)	2.1966e-93	*
rs150813342	chr9	132989126	1.00/0.93	T/C	GFI1B	synonymous	Phe192	0.696	1.64/0.76	-27.08 (-28.51, -25.65)	4.55e-302	-27.5314	7.03e-91	-26.9006	2.81e-213	-26.96 (-28.39, -25.53)	2.64732e-298	* ƚ
rs13284142	chr9	133001148	1.00/1.00	G/C	.	intergenic		0.0006	45.8/42.81	1.16 (0.88, 1.43)	1.16e-16	2.24288	9.2e-11	0.9447	5.57e-10	1.21 (0.94, 1.48)	3.65325e-18
rs8176746	chr9	133255935	1.00/1.00	T/G	ABO	missense	Leu265Met	0.0134	6.5/6.99	-3.02 (-3.58, -2.45)	1.28e-25	-1.4484	0.0379	-3.34247	5.14e-26	-3.63 (-4.20, -3.07)	2.46207e-36	ƚ
rs2520099	chr9	134053017	1.00/0.99	C/T	BRD3	intron		0.358	27.84/27.94	1.94 (1.64, 2.25)	1.62e-35	1.6188	2.69e-05	2.00622	7.58e-32	2.09 (1.79, 2.40)	5.75841e-41
rs7912035	chr10	3665123	1.00/1.00	T/C	.	intergenic		0.161	14.36/14.8	-1.45 (-1.84, -1.07)	1.37e-13	-2.08048	2.15e-05	-1.33187	5.06e-10	-1.44 (-1.83, -1.06)	2.01737e-13
rs34346558	chr10	11862835	1.00/1.00	C/A	PROSER2	intron		0.0835	19.07/20.81	1.26 (0.93, 1.60)	1.8e-13	1.95925	7.59e-06	1.13596	1.08e-09	1.24 (0.91, 1.58)	4.45581e-13
rs943188	chr10	14542302	1.00/1.00	T/C	FAM107B	upstream		0.969	30.41/32.05	1.06 (0.77, 1.35)	5.25e-13	1.07648	0.0039	1.06075	3.67e-11	0.99 (0.70, 1.28)	1.66876e-11
rs802171	chr10	16814686	1.00/0.99	A/G	RSU1	intron		0.535	47.34/50.49	0.96 (0.69, 1.23)	4.41e-12	1.1515	0.000794	0.91894	1.14e-09	0.93 (0.66, 1.20)	1.48769e-11	ƚ
rs7085742	chr10	17206829	1.00/0.99	C/G	TRDMT1	upstream		0.231	49.68/51.93	1 (0.73, 1.28)	3.34e-13	1.381	5.59e-05	0.9321	6.39e-10	0.93 (0.66, 1.20)	1.58759e-11	ƚ
rs11014291	chr10	24909758	1.00/1.00	C/T	PRTFDC1	intron		0.728	35.96/35.86	-1.33 (-1.61, -1.06)	8.53e-21	-1.44918	5.33e-05	-1.31345	3.12e-17	-1.35 (-1.63, -1.07)	2.66155e-21
rs866919	chr10	30224354	1.00/0.99	C/T	.	intergenic		0.115	40.7/36.61	-1.28 (-1.56, -1.00)	6e-19	-1.78488	3.4e-07	-1.17942	9.14e-14	-1.29 (-1.57, -1.00)	4.71793e-19	ƚ
rs61848370	chr10	49069530	1.00/0.98	T/G	VSTM4	intron		0.51	25.58/22.65	-2.03 (-2.35, -1.71)	6.12e-36	-1.79714	4.67e-06	-2.08126	1.89e-31	NA	NA
rs10740059	chr10	62049768	1.00/0.99	A/G	ARID5B	intron		0.998	41.44/42.02	0.72 (0.44, 0.99)	3.37e-07	0.7158	0.0405	0.71698	2.99e-06	0.9 (0.62, 1.17)	1.88024e-10	ǂ
rs224033	chr10	62762354	1.00/0.99	C/G	.	intergenic		0.509	43.7/45	-0.89 (-1.17, -0.62)	1.06e-10	-0.68527	0.0475	-0.93449	6.36e-10	-1.02 (-1.29, -0.75)	2.04531e-13
rs10761731,rs71476393	chr10	63267850	1.00/1.00	T/A	JMJD1C	intron		0.0229	43.59/41.73	4.59 (4.32, 4.86)	6.88e-238	3.86913	5.22e-29	4.72968	7.42e-212	4.78 (4.51, 5.05)	2.37725e-257	ƚ
rs186167801	chr10	63453066	1.00/0.94	T/G	JMJD1C	intron		0.676	0.73/0.59	-6.93 (-8.66, -5.20)	4.21e-15	-6.17377	0.00209	-7.10621	4.74e-13	-8.99 (-10.72, -7.26)	2.22847e-24
rs10762859	chr10	79343614	1.00/1.00	A/T	PPIF	upstream		0.602	42.45/43.16	0.97 (0.70, 1.24)	3.51e-12	0.80236	0.0211	1.00013	4.61e-11	1.11 (0.84, 1.38)	1.51146e-15	ƚ
rs116052829	chr10	79404390	1.00/1.00	T/C	ZCCHC24	intron		0.796	9.11/10.31	1.99 (1.54, 2.43)	3.18e-18	2.12919	0.00039	1.96134	1.81e-15	2.18 (1.74, 2.63)	9.85432e-22
rs11202654	chr10	88098060	1.00/1.00	G/A	.	intergenic		0.786	12.12/11.82	1.43 (1.02, 1.85)	1.67e-11	1.30249	0.0133	1.45865	3.7e-10	1.44 (1.03, 1.86)	1.17854e-11
rs2068888	chr10	93079885	1.00/1.00	A/G	CYP26A1	downstream		0.396	42.96/45.23	-1.39 (-1.66, -1.12)	8.99e-24	-1.66168	1.69e-06	-1.34037	6.7e-19	-1.37 (-1.64, -1.10)	5.47743e-23
rs11190127	chr10	99512225	1.00/0.98	A/C	.	intergenic		0.669	35.78/36.95	-1.13 (-1.41, -0.85)	3.49e-15	-0.98973	0.0058	-1.15684	1.52e-13	-1.11 (-1.40, -0.83)	8.68725e-15
rs71016384	chr10	102469616	1.00/0.99	AG/A	TMEM180	intron		0.0289	16.31/20.38	1.34 (1.00, 1.67)	8.58e-15	2.28141	9.53e-07	1.18675	1.56e-10	1.3 (0.96, 1.64)	4.29013e-14
rs911547	chr10	103879663	1.00/0.99	G/A	OBFC1	3 ' UTR		0.0902	14.67/14.56	1.32 (0.93, 1.71)	3.06e-11	2.07505	2.02e-05	1.17129	7.89e-08	1.27 (0.88, 1.66)	1.95687e-10
rs10886430	chr10	119250744	1.00/0.96	G/A	GRK5	intron		0.203	12.42/12.34	-1.8 (-2.21, -1.39)	1.18e-17	-1.19625	0.0215	-1.92056	7.55e-17	NA	NA
rs11604127	chr11	196944	1.00/0.99	T/C	ODF3	5' UTR		0.355	24.95/22.14	5.61 (5.29, 5.93)	1.21e-257	5.27339	7.38e-40	5.67824	6.97e-220	5.47 (5.15, 5.79)	1.72059e-244	ƚ
rs9704108	chr11	308065	1.00/1.00	T/C	IFITM2	upstream		0.742	9.29/7.17	-3.03 (-3.53, -2.52)	6.59e-32	-2.84638	2.28e-06	-3.06566	4.83e-27	-2.34 (-2.85, -1.84)	8.453e-20
rs12806645	chr11	5677225	1.00/0.98	A/G	TRIM5	intron		0.573	35.6/34.86	1.12 (0.84, 1.41)	1.23e-14	0.93651	0.00908	1.15781	3.35e-13	1.04 (0.75, 1.32)	8.85534e-13
rs10769966	chr11	8825494	1.00/1.00	A/C	ST5	intron		0.8	49.9/48.65	-1.69 (-1.96, -1.42)	2.32e-34	-1.61113	2.74e-06	-1.70638	1.45e-29	-1.69 (-1.96, -1.42)	1.93635e-34	ƚ
rs2645029	chr11	9790689	1.00/0.99	G/A	SBF2	splice region	NM_030962.3:c.4571-6C>T	0.643	11.77/11.23	1.16 (0.72, 1.59)	1.96e-07	1.38272	0.00938	1.1108	5.86e-06	1.5 (1.06, 1.94)	1.57033e-11	ǂ
rs10840453	chr11	10643354	1.00/1.00	T/C	MRVI1	intron		0.377	27.7/27.81	-1.38 (-1.68, -1.08)	2.67e-19	-1.06341	0.00569	-1.43391	8.63e-18	-1.44 (-1.74, -1.14)	5.87489e-21
rs602126	chr11	32889926	1.00/0.99	C/T	QSER1	upstream		0.326	19.79/18.68	1.12 (0.77, 1.47)	3.79e-10	1.50218	0.000498	1.03662	1.18e-07	NA	NA
rs35741412	chr11	47410213	1.00/0.99	A/G	SLC39A13	missense	Arg40Gln	0.98	3.64/2.35	3.23 (2.39, 4.07)	4.29e-14	3.25141	0.000384	3.22528	2.65e-11	2.55 (1.71, 3.39)	2.61451e-09
rs3817334	chr11	47629441	1.00/1.00	T/C	MTCH2	intron		0.236	42.47/40.2	-1.44 (-1.71, -1.16)	1.25e-24	-1.81367	1.9e-07	-1.36304	5.53e-19	-1.27 (-1.55, -1.00)	1.2299e-19	ƚ
rs10750866	chr11	57637306	1.00/0.99	G/A	.	intergenic		0.0036	24.21/27.3	1.52 (1.22, 1.83)	3.07e-22	2.60101	9.52e-11	1.32975	6.93e-15	1.62 (1.31, 1.93)	6.33162e-25
rs174560	chr11	61814292	1.00/1.00	C/T	FADS2	upstream		0.179	35.31/30.91	2.66 (2.37, 2.95)	1.99e-72	3.10157	6.6e-18	2.57174	1.27e-56	2.8 (2.51, 3.09)	4.60343e-80	ƚ
rs477895	chr11	64281440	1.00/1.00	C/T	GPR137	upstream		0.305	14.22/17.22	-1.61 (-1.98, -1.24)	1.17e-17	-2.07538	2.32e-05	-1.5306	6.07e-14	-1.43 (-1.80, -1.06)	3.6344e-14	ƚ
rs11227261	chr11	65695372	1.00/1.00	G/C	.	intergenic		0.141	36.86/35.93	-1.52 (-1.80, -1.24)	2.8e-26	-1.03605	0.00366	-1.60963	6.63e-25	-1.09 (-1.37, -0.81)	2.1101e-14	ƚ
rs667555	chr11	65857091	1.00/1.00	A/C	MUS81	upstream		0.182	32.38/31.28	-1.45 (-1.74, -1.15)	5.46e-22	-1.89636	2.51e-07	-1.35842	1.55e-16	-0.9 (-1.19, -0.61)	2.12026e-09	ƚ
rs11602052	chr11	69197107	1.00/0.91	G/C	.	intergenic		0.0126	63.48/52.39	-1.05 (-1.34, -0.77)	2.55e-13	-1.86802	1.62e-07	-0.89584	1.32e-08	-1.12 (-1.40, -0.84)	8.80737e-15
rs6592656	chr11	76657010	1.00/0.99	G/C	LRRC32	downstream		0.792	49.71/53.35	0.89 (0.62, 1.16)	1.25e-10	0.97513	0.00472	0.87596	7.2e-09	0.88 (0.61, 1.15)	2.19634e-10	ƚ
rs585721	chr11	77842592	1.00/1.00	C/T	AAMDC	synonymous	Gly32	0.491	39.86/38.58	0.93 (0.65, 1.21)	6.48e-11	1.14846	0.00105	0.88473	1.26e-08	0.94 (0.66, 1.22)	3.99731e-11
rs556562	chr11	85955397	1.00/1.00	A/C	PICALM	downstream		0.483	16.91/19.34	-1.31 (-1.66, -0.97)	1.04e-13	-1.01579	0.0266	-1.36406	9.9e-13	-1.38 (-1.73, -1.04)	4.79132e-15
rs646809	chr11	95101707	1.00/0.99	C/T	ENDOD1	intron		0.63	21.57/21.79	-1.16 (-1.49, -0.83)	7.93e-12	-1.34322	0.00129	-1.12313	1.41e-09	-1.21 (-1.54, -0.88)	9.52969e-13
rs7934719	chr11	108471137	1.00/1.00	T/C	C11orf65	upstream		0.419	35.23/41.61	1.36 (1.08, 1.63)	7.79e-22	1.62263	6.42e-06	1.30657	1.66e-17	1.41 (1.13, 1.69)	1.76923e-23
rs73000929	chr11	114082900	1.00/1.00	A/G	ZBTB16	intron		0.0524	4.83/3.51	-5.47 (-6.17, -4.78)	1.25e-53	-4.07614	3.89e-07	-5.81349	7.78e-49	-5.26 (-5.96, -4.56)	1.20877e-49
rs73000965	chr11	114111599	1.00/0.99	A/T	ZBTB16	intron		0.365	34.02/31.11	-1.35 (-1.64, -1.06)	1.01e-19	-1.04789	0.00392	-1.40827	4.49e-18	-1 (-1.29, -0.71)	1.41494e-11
rs964184	chr11	116778201	1.00/1.00	G/C	ZPR1	3 ' UTR		0.223	12.31/13.77	-2.21 (-2.61, -1.81)	2.84e-27	-1.62616	0.00186	-2.31873	1.78e-25	-2.24 (-2.64, -1.84)	7.09024e-28
rs77953286	chr11	117043946	1.00/1.00	C/G	SIK3	intron		0.703	4.17/3.22	-3.81 (-4.56, -3.05)	7.77e-23	-3.51304	4.45e-05	-3.88076	3.3e-19	-4.58 (-5.34, -3.83)	2.21757e-32	ƚ
rs4938637	chr11	119204613	1.00/1.00	A/G	CBL	upstream		0.555	5.03/7.92	5.28 (4.75, 5.82)	1.98e-84	5.72158	4.26e-13	5.22488	4.55e-73	3.43 (2.90, 3.96)	1.26092e-36
rs2155380	chr11	119209327	1.00/1.00	G/A	CBL	intron		0.814	28.96/27.91	3.32 (3.01, 3.62)	1.08e-101	3.39661	2.96e-19	3.29902	3.44e-84	2.77 (2.47, 3.07)	1.70254e-71	ƚ
rs35929108	chr11	119315038	1.00/0.92	A/G	MCAM	splice region	NP_006491.2:p.Val65%3D	0.0988	7.35/7.51	2.17 (1.65, 2.69)	3.33e-16	3.16222	1.52e-06	1.97539	1.07e-11	3.34 (2.82, 3.86)	3.38404e-36
rs6589810	chr11	120363199	1.00/1.00	A/G	ARHGEF12	intron		0.828	44.21/38.62	1.18 (0.91, 1.46)	4.77e-17	1.25303	0.000283	1.17091	3.75e-14	1.23 (0.96, 1.51)	2.30949e-18	ƚ
rs4570592	chr11	126417890	1.00/1.00	G/A	ST3GAL4	downstream		0.0401	48.05/47.49	1.75 (1.48, 2.02)	1.18e-36	1.10285	0.00136	1.87481	2.46e-35	1.85 (1.58, 2.12)	1.3222e-40
rs7925737	chr11	128164127	1.00/0.99	T/C	.	intergenic		0.352	13.3/14.51	1.49 (1.09, 1.88)	1.31e-13	1.92002	0.000145	1.40735	1.33e-10	1.38 (0.99, 1.78)	6.37399e-12
rs4937333	chr11	128460625	1.00/0.97	T/C	ETS1	3 ' UTR		0.672	46.54/47.72	1.83 (1.55, 2.10)	3.98e-39	1.69358	9.23e-07	1.85337	6.64e-34	2.05 (1.77, 2.32)	1.36789e-48
rs11221442	chr11	128707729	1.00/1.00	C/G	FLI1	intron		0.215	28.41/24.72	-1.63 (-1.94, -1.32)	8.78e-25	-1.1963	0.00171	-1.71637	5.79e-23	-1.85 (-2.16, -1.54)	1.24146e-31	*
rs2268607	chr11	128797533	1.00/1.00	C/T	FLI1	intron		0.306	11.76/11.46	-1.44 (-1.87, -1.01)	6.2e-11	-1.93493	0.000293	-1.33552	3.03e-08	-1.85 (-2.28, -1.42)	3.65847e-17	*
rs10774375	chr12	614736	1.00/1.00	A/G	NINJ2	upstream		0.71	38.04/36.64	-1.08 (-1.36, -0.79)	7.38e-14	-0.95415	0.00725	-1.09872	2.7e-12	-0.99 (-1.27, -0.71)	6.54002e-12	ƚ
rs34038797	chr12	630843	1.00/0.98	G/C	NINJ2	intron		0.705	44.69/47.46	-1.6 (-1.87, -1.32)	3.77e-30	-1.47814	2.21e-05	-1.62237	3.05e-26	-1.41 (-1.69, -1.14)	5.82346e-24
rs216311	chr12	6019277	1.00/0.97	T/C	VWF	missense	Thr1381Ala	0.957	41.41/38	-1.18 (-1.46, -0.90)	1.93e-16	-1.19616	0.000657	-1.17534	7e-14	-1.38 (-1.66, -1.10)	5.37376e-22	*
rs7306706	chr12	6106468	1.00/0.95	G/A	VWF	intron		0.0006	43.47/44.14	1.88 (1.60, 2.16)	1.53e-39	0.79669	0.022	2.10556	5.77e-41	1.47 (1.19, 1.75)	9.20761e-25	*
rs10849413	chr12	6176701	1.00/0.98	A/G	.	intergenic		0.0041	48.08/50.16	3.1 (2.82, 3.37)	8.41e-109	2.19091	2.06e-10	3.27307	8.41e-102	2.59 (2.32, 2.87)	7.0626e-77	ƚ
rs887477	chr12	6336816	1.00/0.99	A/C	TNFRSF1A	intron		0.256	49.24/47.25	0.96 (0.68, 1.23)	6.79e-12	1.31377	0.000136	0.88588	6.02e-09	0.94 (0.67, 1.21)	1.37675e-11
rs28999107	chr12	6383934	1.00/0.97	T/G	LTBR	upstream		0.238	41.43/44.04	-1.44 (-1.72, -1.17)	1.56e-24	-1.82051	2.03e-07	-1.36869	6.5e-19	-1.04 (-1.32, -0.76)	1.77135e-13
rs2364482	chr12	6392965	1.00/1.00	G/T	LTBR	downstream		0.584	17.03/19.23	1.59 (1.25, 1.94)	1.17e-19	1.82658	6.93e-05	1.55463	3.06e-16	1.29 (0.94, 1.63)	2.2168e-13	ƚ
rs12820720	chr12	8000056	1.00/1.00	T/C	.	intergenic		0.428	38.9/41.01	-1.02 (-1.29, -0.74)	4.86e-13	-0.75969	0.0324	-1.06605	3.64e-12	-1.12 (-1.40, -0.84)	1.87226e-15	ƚ
rs3093733,rs72525724	chr12	12719550	1.00/0.98	CA/C	CDKN1B	intron		0.962	25.39/28.23	1.03 (0.73, 1.34)	2.8e-11	1.01446	0.0105	1.03518	7.95e-10	1.14 (0.83, 1.44)	2.45621e-13	ƚ
rs76639840	chr12	22457358	1.00/0.83	C/G	C2CD5	intron		0.338	1.11/0.55	-8.93 (-10.72, -7.13)	1.85e-22	-7.60468	4.44e-06	-9.50933	4.93e-18	-8.72 (-10.51, -6.92)	1.73028e-21
rs35024086,rs398098094	chr12	29282572	1.00/1.00	TA/T	FAR2	intron		0.437	44.19/46.39	-2.96 (-3.24, -2.69)	9.19e-101	-2.71842	3.29e-15	-3.01124	2.22e-87	-2.96 (-3.23, -2.68)	2.95574e-100
rs7960662	chr12	40085265	1.00/0.99	A/G	SLC2A13	intron		0.358	39.75/41.03	-0.92 (-1.20, -0.65)	6.87e-11	-1.21883	0.000538	-0.86541	2.07e-08	-1.08 (-1.36, -0.80)	2.30144e-14
rs17442910	chr12	40156900	1.00/0.83	C/T	.	intergenic		0.656	0.13/0.65	-7.92 (-9.84, -6.00)	6.76e-16	-10.025	0.0377	-7.82753	5.48e-15	-7.74 (-9.66, -5.82)	3.01181e-15
rs146762874	chr12	46542717	1.00/0.99	C/G	.	intergenic		0.181	7.34/7.23	2.13 (1.60, 2.66)	2.4e-15	2.93276	7.9e-06	1.97009	2.5e-11	2.01 (1.48, 2.54)	8.66693e-14	ƚ
rs11168249	chr12	47814585	1.00/0.99	T/C	HDAC7	intron		0.533	46.24/53.92	-2.02 (-2.29, -1.75)	1.44e-47	-2.21713	1.37e-10	-1.98151	1.17e-38	-0.9 (-1.17, -0.62)	1.23371e-10
rs73109811	chr12	47818936	1.00/0.96	T/C	HDAC7	intron		0.0376	26.48/19.16	2.4 (2.06, 2.74)	1.78e-43	3.12431	1.27e-15	2.21815	1.9e-30	1.43 (1.09, 1.77)	1.84408e-16
rs113736796	chr12	47819937	1.00/0.95	G/C	HDAC7	5' UTR		0.241	4.66/3.83	4.09 (3.39, 4.80)	4.25e-30	3.22502	8.7e-05	4.29578	4.99e-27	4.31 (3.61, 5.01)	3.27775e-33
rs113543437	chr12	49258948	1.00/0.99	A/G	TUBA1C	intron		0.367	8.04/7.3	-2.95 (-3.47, -2.43)	6.43e-29	-2.43208	0.000126	-3.06154	7.05e-26	-3.15 (-3.67, -2.63)	1.11815e-32
rs35082997,rs397713263	chr12	50506605	1.00/1.00	A/AGT	DIP2B	intron		0.108	34.04/36.43	-1.72 (-2.00, -1.43)	1.39e-32	-2.24792	4.85e-10	-1.61409	1.13e-24	-1.58 (-1.86, -1.30)	7.29091e-28	ƚ
rs7133314	chr12	51270728	1.00/1.00	T/C	SMAGP	upstream		0.841	11.32/11.03	2.62 (2.18, 3.06)	1.26e-31	2.52496	3.31e-06	2.64461	6.67e-27	2.06 (1.62, 2.50)	4.16565e-20
rs79977579	chr12	54300776	1.00/0.98	A/C	NFE2	upstream		0.387	8.73/9.57	4.17 (3.71, 4.63)	2.81e-70	4.65503	2.29e-14	4.08313	9.58e-58	2.13 (1.67, 2.59)	1.55195e-19
rs10876550	chr12	54318524	1.00/1.00	G/A	.	intergenic		0.785	43.7/42.97	-3.45 (-3.72, -3.18)	4.15e-135	-3.36318	4.95e-22	-3.46692	7.17e-115	-2.88 (-3.15, -2.61)	1.46921e-94
rs10783794	chr12	56593395	1.00/0.99	G/A	RBMS2	3 ' UTR		0.0829	37.27/38.59	2.32 (2.04, 2.60)	5e-59	1.75168	8.9e-07	2.42662	2.04e-54	1.78 (1.50, 2.06)	1.17519e-35
rs7138821	chr12	56796206	1.00/0.95	C/A	.	intergenic		0.597	31.34/39	1.86 (1.57, 2.15)	6.38e-37	2.04077	3.95e-08	1.82692	2.19e-30	0.97 (0.68, 1.25)	4.15874e-11
rs1716505	chr12	64611299	1.00/0.97	G/C	RASSF3	intron		0.701	31.15/32.13	2.76 (2.46, 3.05)	1.16e-74	2.88643	7.33e-15	2.73032	1.63e-61	2.02 (1.73, 2.32)	5.63791e-41
rs146785420	chr12	64646112	1.00/1.00	A/ATTAT	RASSF3	intron		0.0556	12.48/9.87	3.1 (2.66, 3.55)	5.72e-43	2.20341	2.4e-05	3.3112	7.12e-40	2.02 (1.58, 2.47)	3.32926e-19
rs117543282	chr12	64666533	1.00/1.00	A/G	RASSF3	intron		0.435	3.06/4.3	-3.7 (-4.37, -3.03)	3.17e-27	-2.96457	0.00302	-3.79557	1.97e-25	-3.1 (-3.77, -2.43)	1.18737e-19
rs76982746	chr12	64669405	0.99/0.87	A/G	RASSF3	intron		0.356	1.21/0.87	-5.84 (-7.31, -4.38)	5.66e-15	-7.11561	5.71e-06	-5.46834	1.32e-10	-5.64 (-7.11, -4.18)	4.59588e-14
rs113825134	chr12	77826960	1.00/1.00	A/G	NAV3	upstream		0.725	24.57/22.87	-1.03 (-1.35, -0.71)	2.52e-10	-1.16128	0.00356	-1.00738	1.85e-08	NA	NA
rs35124423,rs398098391	chr12	93411631	1.00/1.00	TA/T	UBE2N	intron		0.858	15.84/15.6	1.64 (1.26, 2.01)	6.81e-18	1.7135	0.000292	1.62095	5.2e-15	1.66 (1.29, 2.03)	2.42735e-18	ƚ
rs11107928	chr12	95182175	1.00/1.00	A/C	FGD6	intron		0.402	6.26/7.31	1.75 (1.22, 2.29)	1.38e-10	2.29875	0.00117	1.65577	2.15e-08	1.79 (1.26, 2.33)	4.82825e-11
rs6606735	chr12	109051638	1.00/0.99	T/C	USP30	upstream		0.741	38.58/39.08	2.61 (2.33, 2.89)	6.13e-75	2.71431	1.61e-14	2.58651	4.06e-62	2.42 (2.14, 2.70)	6.3663e-65	ƚ
rs187790190	chr12	111187301	1.00/0.92	A/G	CUX2	intron		0.202	0.9/0.3	-6.82 (-8.99, -4.65)	7.19e-10	-4.96656	0.00658	-7.89582	1.38e-08	-7.38 (-9.55, -5.21)	2.66564e-11	ǂ
rs4766453	chr12	111254320	1.00/0.97	T/C	CUX2	intron		0.0331	28.64/24.16	-2.5 (-2.82, -2.18)	6.18e-53	-1.77227	3.04e-06	-2.66872	3.57e-49	-1.56 (-1.88, -1.24)	1.36693e-21
rs3809272	chr12	111362454	1.00/1.00	A/G	FAM109A	3 ' UTR		0.414	31.01/30.05	-5.26 (-5.55, -4.96)	8.82e-268	-5.53487	7.96e-50	-5.2023	4.7e-220	-2.39 (-2.68, -2.09)	1.00767e-56
rs575760658	chr12	111420391	0.97/0.98	G/A	SH2B3	intron		0.891	3.96/2.88	-6.88 (-7.68, -6.08)	3.58e-63	-6.98852	6.26e-15	-6.85045	6.44e-50	-5.94 (-6.74, -5.13)	1.68212e-47	*
rs72650673	chr12	111447506	0.99/1.00	A/G	SH2B3	missense	Glu198Lys/Glu400Lys	0.915	0.07/0.19	38.01 (34.79, 41.22)	1.28e-118	38.6782	2.68e-09	37.9593	6.43e-111	38.35 (35.13, 41.57)	1.07335e-120	*
rs146378570	chr12	111481102	1.00/0.98	A/G	ATXN2	intron		0.899	1.68/0.74	-8.61 (-10.03, -7.19)	1.4e-32	-8.75209	6.11e-11	-8.54981	3.23e-23	-7.37 (-8.79, -5.95)	2.43456e-24	*
rs117532831	chr12	111599646	1.00/0.96	A/G	ATXN2	5' UTR		0.181	9.89/8.92	-6.42 (-6.89, -5.94)	1.87e-155	-5.71539	4.83e-23	-6.56695	1.36e-134	-4.83 (-5.31, -4.36)	5.97447e-89	ƚ
rs148019457	chr12	111603681	1.00/0.95	T/C	ATXN2	upstream		0.427	2.07/1.35	-7.09 (-8.23, -5.96)	1.88e-34	-6.24241	2.83e-07	-7.33989	7.98e-29	-5.43 (-6.56, -4.29)	7.26548e-21
rs11065987	chr12	111634620	1.00/1.00	G/A	.	intergenic		0.0284	34.38/39.98	5.24 (4.97, 5.52)	9.63e-302	5.97106	1.93e-61	5.11116	2.42e-243	1.94 (1.66, 2.22)	7.28358e-43
rs147237662	chr12	112118750	1.00/0.97	T/C	.	intergenic		0.286	0.49/1.02	-5.59 (-7.02, -4.16)	1.61e-14	-8.09884	0.000995	-5.35121	2.24e-12	-4.86 (-6.28, -3.43)	2.57622e-11
rs116999150	chr12	112479345	1.00/0.98	G/A	PTPN11	intron		0.512	2.69/3.96	-4.6 (-5.32, -3.89)	1.2e-36	-3.94919	0.0002	-4.69114	1.02e-33	-3.07 (-3.78, -2.35)	3.74051e-17
rs35429	chr12	115118062	1.00/0.99	G/A	.	intergenic		0.433	41.85/38.5	-1.3 (-1.58, -1.03)	5.69e-20	-1.55581	9.21e-06	-1.25488	8.86e-16	-1.44 (-1.72, -1.16)	6.23971e-24
rs7310409	chr12	120987058	1.00/1.00	A/G	HNF1A	intron		0.487	35.38/38.19	-1.26 (-1.54, -0.98)	1.73e-18	-1.02905	0.00423	-1.30157	8.55e-17	-1.64 (-1.92, -1.36)	3.82972e-30
rs11553699	chr12	121779004	1.00/0.92	G/A	RHOF,TMEM120B	3 ' UTR		0.0002	14.28/13.06	-6.58 (-6.99, -6.17)	3.55e-219	-4.91395	1.61e-23	-6.94777	1.63e-200	-6.87 (-7.27, -6.46)	7.82014e-238	ƚ
rs1270594	chr12	123208418	1.00/1.00	A/T	MPHOSPH9	intron		0.803	24.45/20.15	-1.81 (-2.14, -1.47)	4.56e-26	-1.8971	2.34e-06	-1.78653	3.42e-21	-2.26 (-2.60, -1.93)	6.15022e-40	ƚ
rs35817718	chr13	32567803	1.00/1.00	A/C	.	intergenic		0.965	35.86/36.57	1.43 (1.16, 1.71)	7.11e-24	1.41995	6.92e-05	1.43698	2.11e-20	1.38 (1.10, 1.66)	3.32446e-22	ƚ
rs61963266	chr13	40596899	1.00/1.00	A/G	FOXO1	intron		0.669	19.4/20.86	1.52 (1.18, 1.85)	2.61e-19	1.68637	0.000103	1.48504	4.95e-16	1.09 (0.76, 1.42)	9.06249e-11
rs9590569	chr13	41010554	1.00/0.99	C/T	ELF1	intron		0.205	27.16/28.85	-1.5 (-1.80, -1.20)	1.49e-22	-1.94624	4.55e-07	-1.41333	2.57e-17	-1.07 (-1.37, -0.77)	3.4095e-12	ƚ
rs7983902	chr13	46671509	1.00/1.00	G/C	LRCH1	intron		0.893	38.77/34.93	-1.06 (-1.34, -0.78)	1.46e-13	-1.01678	0.00389	-1.06876	1.01e-11	-1.08 (-1.37, -0.80)	3.95817e-14
rs480243	chr13	50847016	1.00/0.98	G/A	DLEU7	upstream		0.96	40.76/43.88	0.84 (0.57, 1.11)	1.58e-09	0.85684	0.014	0.8376	3.52e-08	0.83 (0.55, 1.10)	2.87203e-09
rs670180	chr13	70662479	1.00/0.99	T/A	.	intergenic		0.295	39.83/43.09	-1.22 (-1.50, -0.95)	1.65e-18	-1.56208	8.93e-06	-1.16088	2.1e-14	NA	NA
rs4148445	chr13	95245105	1.00/1.00	C/T	ABCC4	intron		0.789	6.43/8.7	-4.09 (-4.59, -3.59)	1.71e-58	-3.91383	2.29e-08	-4.11505	1.07e-51	-3 (-3.50, -2.50)	2.54847e-32
rs4773860	chr13	95248987	1.00/0.99	C/T	ABCC4	intron		0.918	40.1/48	-2.01 (-2.28, -1.74)	7.08e-48	-1.97903	1.59e-08	-2.01819	6.57e-41	-1.35 (-1.63, -1.08)	1.37123e-22
rs11841319	chr13	109840279	1.00/0.99	T/C	.	regulatory region		0.914	9.12/10.23	-3.58 (-4.03, -3.13)	2.61e-55	-3.52296	3.46e-09	-3.59268	1.06e-47	-3.41 (-3.86, -2.96)	2.44795e-50
rs336248	chr13	109859213	1.00/0.99	G/C	.	intergenic		0.814	17.88/16.45	1.59 (1.23, 1.95)	6.94e-18	1.49531	0.000821	1.61055	1.97e-15	1.17 (0.81, 1.53)	2.25986e-10
rs544012	chr13	110226292	1.00/0.96	T/G	COL4A1	intron		0.159	26.71/26.86	-1.08 (-1.39, -0.77)	7.6e-12	-1.58372	4.71e-05	-0.98314	1.33e-08	-1.14 (-1.45, -0.83)	6.43537e-13
rs750598	chr13	110376631	1.00/1.00	A/G	COL4A2	intron		0.847	32.91/34.24	-0.96 (-1.25, -0.68)	3.61e-11	-0.89767	0.0139	-0.97446	7.86e-10	-1.09 (-1.37, -0.80)	7.5806e-14
rs7319994	chr13	113355025	1.00/0.98	G/A	GRTP1	intron		0.613	5.8/5.2	-2.12 (-2.73, -1.51)	9.1e-12	-2.46452	0.00102	-2.04737	2e-09	-3.17 (-3.78, -2.56)	1.75439e-24
rs4907618	chr13	113360700	1.00/1.00	A/G	GRTP1	intron		0.0045	45.46/46.86	1.77 (1.50, 2.04)	1.58e-37	0.8498	0.0157	1.93481	5.18e-38	2.11 (1.84, 2.38)	1.27891e-52	ƚ
rs34723659,rs565104997	chr14	30903115	1.00/1.00	G/GCT	STRN3	intron		0.485	24.58/24.77	-1.2 (-1.51, -0.89)	4.16e-14	-0.94235	0.0182	-1.246	5.55e-13	NA	NA
rs2934701	chr14	50666569	1.00/0.99	T/A	SAV1	intron		0.296	45.06/42.28	-1.15 (-1.42, -0.88)	1.28e-16	-0.82247	0.0171	-1.21606	1.32e-15	-1.19 (-1.46, -0.91)	1.49407e-17
rs8011233	chr14	53121039	1.00/1.00	C/A	DDHD1	intron		0.141	17.29/17.54	-1.34 (-1.70, -0.98)	3.02e-13	-1.95123	1.7e-05	-1.22	1.27e-09	-1.39 (-1.75, -1.03)	3.46032e-14	ƚ
rs11627485	chr14	65020976	1.00/1.00	C/T	CHURC1-FNTB,FNTB,MAX	intron		0.818	49.44/43.73	1.59 (1.32, 1.86)	1.23e-30	1.6653	1.26e-06	1.57902	1.66e-25	1.45 (1.18, 1.72)	1.3916e-25
rs11158588	chr14	65333158	1.00/0.98	G/A	.	intergenic		0.642	17.14/22.51	-1.66 (-2.00, -1.32)	3.81e-22	-1.85546	4.59e-05	-1.6269	1.52e-18	-1.53 (-1.86, -1.19)	5.01426e-19	ƚ
rs11622135	chr14	68001175	1.00/1.00	A/G	RAD51B	intron		0.415	16.67/17.17	-2.6 (-2.96, -2.24)	7.94e-46	-2.94161	1.64e-10	-2.53282	4.72e-37	-2.29 (-2.65, -1.93)	4.54214e-36
rs194730	chr14	68840768	1.00/0.98	G/A	.	intergenic		0.534	26.56/25.58	-1.34 (-1.65, -1.03)	1.9e-17	-1.56133	5.71e-05	-1.29726	5.81e-14	-1.19 (-1.50, -0.88)	4.33163e-14
rs7149929	chr14	68864058	1.00/0.97	G/A	.	intergenic		0.362	21.19/21.44	1.4 (1.07, 1.74)	1.15e-16	1.05319	0.0121	1.47121	1.84e-15	1.08 (0.75, 1.41)	1.63134e-10
rs117672662	chr14	68958750	1.00/0.91	C/T	ACTN1	intron		0.446	0.11/0.21	-22.23 (-25.48, -18.98)	5.15e-41	-18.5196	0.000321	-22.6598	2.59e-38	-22.88 (-26.13, -19.63)	2.49037e-43	*
rs10220411	chr14	68985371	1.00/1.00	G/A	.	intergenic		0.19	22.54/26.26	1.7 (1.39, 2.01)	5.43e-27	1.20026	0.00346	1.78256	1.7e-25	1.4 (1.09, 1.71)	5.92592e-19
rs116735454	chr14	69087518	1.00/0.99	C/T	DCAF5	downstream		0.424	3.27/3.28	5.16 (4.40, 5.91)	6.6e-41	5.86336	1.05e-09	5.02423	6.51e-33	5.37 (4.61, 6.12)	4.03459e-44
rs4083463	chr14	81389979	1.00/0.99	A/G	STON2	intron		0.981	32.77/33.48	-1.1 (-1.39, -0.82)	4.56e-14	-1.11019	0.00234	-1.10058	5.09e-12	NA	NA
rs36084521	chr14	93050053	1.00/1.00	G/T	ITPK1	intron		0.134	15.38/11.45	2.55 (2.13, 2.97)	1.02e-32	3.18909	1.93e-11	2.39188	2.41e-23	2.48 (2.06, 2.90)	5.96029e-31	ƚ
rs17580	chr14	94380925	1.00/1.00	A/T	SERPINA1	missense	Glu288Val	0.982	3.33/4.54	1.94 (1.30, 2.59)	2.89e-09	1.92455	0.0446	1.94718	2.3e-08	1.97 (1.32, 2.61)	1.9583e-09
rs7148436	chr14	100707574	1.00/0.99	C/G	.	intergenic		0.286	21.07/21.59	-2.71 (-3.04, -2.38)	9.69e-58	-3.12276	1.03e-13	-2.6333	6.29e-46	-1.58 (-1.91, -1.25)	1.19038e-20
rs1555405	chr14	100710432	1.00/0.99	A/G	.	intergenic		0.2	30.4/25.46	-3.01 (-3.32, -2.70)	2.13e-81	-3.44766	3.2e-20	-2.91912	2.85e-63	-2.13 (-2.44, -1.82)	1.13292e-41
rs4906212	chr14	102515258	1.00/0.99	T/C	.	intergenic		0.656	23.02/22.99	-1.91 (-2.24, -1.59)	5e-31	-2.08134	3.84e-07	-1.88181	1.98e-25	-1.36 (-1.68, -1.04)	1.91392e-16
rs2146430	chr14	102605488	1.00/1.00	G/T	RCOR1	intron		0.327	32.05/30.96	-2.45 (-2.74, -2.16)	1.01e-60	-2.77911	4.74e-14	-2.38375	1.54e-48	-1.84 (-2.14, -1.55)	3.30437e-35	ƚ
rs10138008	chr14	102752567	1.00/0.96	G/C	.	intergenic		0.951	36.67/35.63	-0.94 (-1.23, -0.65)	1.43e-10	-0.95833	0.00755	-0.93426	5.56e-09	-1.11 (-1.40, -0.82)	3.52009e-14
rs2297066	chr14	103100498	1.00/1.00	G/C	EXOC3L4	missense	Asp93Glu	0.777	21.97/24.13	3.21 (2.89, 3.53)	7.47e-88	3.1001	1e-13	3.22833	8.11e-76	2.99 (2.67, 3.30)	2.61577e-76	ƚ
rs744153	chr14	103110107	1.00/0.9	G/C	EXOC3L4	missense	Gln685Glu	0.801	19.17/23.59	-1.62 (-1.96, -1.27)	3.4e-20	-1.51544	0.000571	-1.63644	1.34e-17	-1.59 (-1.93, -1.24)	1.6643e-19	ƚ
rs2497296	chr14	104178439	1.00/0.9	T/C	KIF26A	intron		0.339	31.17/31.51	1.25 (0.95, 1.55)	4.82e-16	1.5765	2.68e-05	1.18289	2.37e-12	1.29 (0.99, 1.59)	5.79722e-17	ƚ
rs7146643	chr14	105291055	1.00/1.00	C/T	BRF1	intron		0.743	36.17/31.31	2.04 (1.75, 2.33)	2.11e-43	1.93159	9.81e-08	2.06179	3.2e-37	2.15 (1.86, 2.44)	6.75303e-48	ƚ
rs10681907,rs397750208	chr15	38986960	1.00/0.98	CTTTAAA/C	.	intergenic		0.184	47.46/43.33	1.6 (1.32, 1.87)	3.44e-30	2.01255	4.7e-09	1.51263	4.62e-23	1.67 (1.39, 1.94)	7.58473e-33
rs17687755	chr15	41937640	1.00/0.99	C/G	EHD4	intron		0.321	29.03/29.56	1.17 (0.87, 1.47)	1.1e-14	0.82904	0.0281	1.23815	7.73e-14	1.28 (0.98, 1.58)	3.43272e-17	ƚ
rs139974673	chr15	43735687	1.00/0.99	C/T	.	regulatory region		0.477	2.74/2.52	6.46 (5.60, 7.32)	1.89e-49	5.78057	3.73e-08	6.60236	5.95e-43	6.7 (5.84, 7.56)	4.66027e-53	ƚ
rs68191015	chr15	50096143	1.00/0.99	G/T	ATP8B4	intron		0.97	27.6/24.91	1.08 (0.77, 1.39)	6.88e-12	1.09447	0.00429	1.07879	4.45e-10	1.15 (0.85, 1.46)	2.4322e-13
rs1158246	chr15	56893771	1.00/0.99	G/A	.	intergenic		0.153	21.02/23.46	-1.67 (-2.00, -1.34)	2.32e-23	-2.2215	1.26e-07	-1.56663	1.13e-17	-1.73 (-2.06, -1.40)	5.80744e-25	ƚ
rs11071720	chr15	63049797	1.00/1.00	T/C	TPM1	intron		0.0592	30.87/31.26	-2.78 (-3.07, -2.48)	1.6e-76	-3.41805	3.83e-20	-2.65131	6.88e-59	-2.88 (-3.17, -2.58)	6.15015e-82	ƚ
rs138843544	chr15	63071291	0.99/0.88	C/T	TPM1	3 ' UTR		0.428	2.91/3.25	3.19 (2.40, 3.98)	2.45e-15	2.44662	0.0166	3.32807	3.29e-14	2.43 (1.64, 3.22)	1.59964e-09
rs367966675,rs749807805	chr15	64591430	1.00/0.99	AAAACAAAC/AAAAC	ZNF609	intron		0.982	8.36/6.22	-1.6 (-2.14, -1.05)	8.73e-09	-1.60867	0.00948	-1.59273	2.81e-07	-1.76 (-2.30, -1.21)	2.40083e-10	ƚ ǂ
rs141601939	chr15	64804508	1.00/0.99	C/CT	.	intergenic		0.566	3.16/3.13	2.51 (1.71, 3.30)	7.87e-10	3.0169	0.00209	2.39859	8.67e-08	2.53 (1.73, 3.33)	5.61137e-10
rs1684036	chr15	64843126	1.00/1.00	T/C	PLEKHO2	intron		0.682	38.48/38.57	-0.99 (-1.26, -0.71)	1.76e-12	-0.85755	0.0147	-1.01476	3.37e-11	-1.22 (-1.49, -0.94)	4.58892e-18
rs149678861	chr15	64882295	1.00/0.86	G/A	.	regulatory region		0.901	0.8/0.22	-8.16 (-10.71, -5.61)	3.71e-10	-8.33536	1.6e-05	-8.00985	5.47e-06	-7.94 (-10.49, -5.38)	1.08977e-09
rs1719263	chr15	64883993	1.00/1.00	T/G	.	regulatory region		0.955	14.96/14.21	3.15 (2.76, 3.54)	1.57e-56	3.12582	7.43e-11	3.15584	2.77e-47	2.85 (2.46, 3.24)	2.03932e-46
rs12591119	chr15	75063603	1.00/1.00	G/A	.	regulatory region		0.921	14.85/20.08	-1.25 (-1.60, -0.89)	4.34e-12	-1.29254	0.00747	-1.24093	1.67e-10	NA	NA
rs8028409	chr15	90963192	1.00/0.99	T/A	PRC1,RCCD1	downstream		0.646	14.98/13.41	-1.97 (-2.36, -1.57)	4.24e-22	-2.16604	6.68e-06	-1.92253	1.09e-17	-1.96 (-2.36, -1.56)	6.50233e-22	ƚ
rs4965426	chr15	98704812	1.00/1.00	A/G	IGF1R	intron		0.912	11.88/14.77	-2.18 (-2.57, -1.79)	4.99e-28	-2.12268	6.6e-05	-2.18635	1.53e-24	-2.17 (-2.56, -1.78)	7.66294e-28
rs140249978,rs866153759	chr16	448906	1.00/0.97	A/ACT	RAB11FIP3	intron		0.58	10.19/7.39	3.03 (2.53, 3.53)	1.91e-32	2.7515	1.38e-06	3.10469	2.05e-27	3.12 (2.61, 3.62)	3.9246e-34
rs1298104	chr16	4386444	1.00/0.99	A/G	VASN	downstream		0.63	9.55/9.99	1.51 (1.06, 1.96)	4.02e-11	1.25064	0.0329	1.55723	3.66e-10	1.43 (0.98, 1.88)	4.02552e-10
rs9937661	chr16	4970513	1.00/0.96	C/T	SEC14L5	intron		0.708	49.65/45.78	-1.12 (-1.39, -0.84)	1.18e-15	-1.23593	0.000331	-1.09477	7.73e-13	-1.12 (-1.39, -0.85)	1.12827e-15
rs34890846,rs59246045	chr16	8947636	1.00/0.99	ATTG/A	USP7	intron		0.612	18.28/19.57	-1.38 (-1.72, -1.03)	6.63e-15	-1.16978	0.00863	-1.41611	1.94e-13	-1.39 (-1.73, -1.04)	4.58632e-15
rs2021511	chr16	11251046	1.00/1.00	T/C	SOCS1	downstream		0.0847	25.06/27.73	1.35 (1.04, 1.65)	2.56e-18	1.9742	6.14e-07	1.23331	1.71e-13	1.39 (1.09, 1.69)	1.82344e-19
rs151234	chr16	28494339	1.00/1.00	C/G	APOBR,CLN3	upstream		0.764	11.79/13.39	4.18 (3.77, 4.58)	4.54e-91	4.32683	4.85e-16	4.1536	9.46e-77	4.09 (3.68, 4.49)	4.04726e-87	ƚ
rs8050500	chr16	31393250	1.00/1.00	C/T	ITGAD	upstream		0.941	43.42/44.61	1.01 (0.74, 1.28)	2.57e-13	1.03495	0.00281	1.00702	2.43e-11	0.84 (0.57, 1.11)	1.22363e-09	ƚ
rs56088754	chr16	53124307	1.00/0.97	G/A	CHD9	intron		0.772	27.11/30.48	1.08 (0.78, 1.38)	1.02e-12	0.97657	0.0114	1.09809	2.57e-11	NA	NA
rs3114409	chr16	68698146	1.00/1.00	C/A	CDH3	missense	Arg778Ser	0.471	26.23/27.31	0.93 (0.63, 1.23)	1.51e-09	1.18869	0.00227	0.88305	1.4e-07	0.88 (0.58, 1.19)	9.35285e-09	ƚ
rs4888387	chr16	75355857	1.00/1.00	T/G	CFDP1	intron		0.572	40.76/41.19	-1 (-1.27, -0.73)	8.62e-13	-0.81999	0.0187	-1.03496	1.23e-11	-0.89 (-1.16, -0.62)	1.93832e-10	ƚ
rs2738502	chr16	78536644	1.00/1.00	G/C	WWOX	intron		0.703	31.17/33.76	-1 (-1.28, -0.71)	1.44e-11	-0.86592	0.0191	-1.01961	2.21e-10	-0.92 (-1.21, -0.64)	3.57205e-10
rs57652769	chr16	79720079	1.00/1.00	T/C	.	intergenic		0.404	26.85/30.54	1.35 (1.05, 1.64)	2.19e-19	1.64387	2.27e-05	1.29315	1.37e-15	1.33 (1.04, 1.62)	5.59626e-19
rs12445050	chr16	81837364	1.00/0.99	T/C	PLCG2	intron		0.886	10.03/13.54	-1.59 (-1.99, -1.19)	5.39e-15	-1.51567	0.00813	-1.60343	1.88e-13	-1.51 (-1.91, -1.11)	1.24573e-13
rs8056420	chr16	85378035	1.00/0.99	G/A	.	regulatory region		0.873	17.9/17.48	-1.08 (-1.44, -0.72)	3.86e-09	-1.01292	0.0244	-1.09148	5.17e-08	-1.2 (-1.56, -0.84)	5.36255e-11	ǂ
rs4783185	chr16	85382020	1.00/1.00	A/G	.	intergenic		0.136	12.36/12.77	2.51 (2.10, 2.92)	2.02e-33	1.79654	0.000593	2.64685	2.51e-31	2.4 (1.99, 2.81)	1.33113e-30
rs9934875	chr16	85398690	1.00/1.00	G/C	.	intergenic		0.141	39.96/44.13	1.22 (0.95, 1.49)	1.32e-18	0.74323	0.0348	1.3073	4.19e-18	0.99 (0.72, 1.26)	1.02326e-12
rs1049868	chr16	85673027	1.00/0.98	C/T	GSE1	3 ' UTR		0.724	29.28/28.67	1.34 (1.05, 1.64)	1.35e-18	1.46709	0.000105	1.32078	2.6e-15	1.47 (1.17, 1.77)	7.95707e-22
rs7200918	chr16	87854513	1.00/0.98	C/T	SLC7A5	intron		0.819	33.17/34.19	1.21 (0.92, 1.50)	2.26e-16	1.28525	0.000465	1.19363	1.11e-13	1.3 (1.01, 1.59)	1.26062e-18
rs17175830	chr16	88491756	1.00/0.98	A/G	ZFPM1	intron		0.265	26.84/23.61	1.97 (1.66, 2.29)	4.65e-34	1.57805	5.09e-05	2.05555	9.68e-31	2.04 (1.72, 2.36)	2.6593e-36
rs13332145	chr16	89014667	1.00/0.94	G/A	.	intergenic		0.912	19.56/14.95	1.07 (0.69, 1.44)	3.26e-08	1.10916	0.0109	1.05533	9.22e-07	1.31 (0.94, 1.69)	9.61163e-12	ǂ
rs7225843	chr17	2098531	1.00/1.00	C/T	SMG6	intron		0.133	23.07/21.3	-1.87 (-2.20, -1.53)	4.38e-28	-1.30956	0.00136	-1.98437	2.48e-26	-1.25 (-1.58, -0.91)	2.16064e-13
rs7213347	chr17	2249963	1.00/1.00	G/C	SMG6	intron		0.437	29.35/31.25	2.07 (1.77, 2.36)	5e-43	2.33573	6.22e-10	2.01552	8.34e-35	1.54 (1.25, 1.84)	8.89783e-25	ƚ
rs1985205	chr17	3912626	1.00/0.99	T/C	P2RX1	intron		0.882	27.16/23.82	-1.02 (-1.33, -0.70)	2.83e-10	-1.06872	0.00576	-1.00581	1.4e-08	-1.08 (-1.40, -0.76)	2.06512e-11
rs141336258	chr17	4921551	1.00/0.97	C/T	.	intergenic		0.929	1.44/1.13	-4.77 (-6.02, -3.51)	9.14e-14	-4.65051	0.0012	-4.7934	1.92e-11	-4.83 (-6.08, -3.57)	4.37041e-14
rs56337033	chr17	4932332	1.00/0.84	T/C	GP1BA	5' UTR		0.738	0.19/0.32	-11.24 (-13.83, -8.66)	1.47e-17	-12.4984	0.00167	-11.0899	2.08e-15	-10.74 (-13.32, -8.16)	3.75826e-16	*
rs2243103	chr17	4936105	1.00/1.00	G/C	RNF167	upstream		0.213	8.14/7.77	4.5 (3.99, 5.02)	3.93e-66	5.21539	1.08e-16	4.35327	1.81e-51	4.13 (3.61, 4.64)	8.20582e-56	* ƚ
rs238241	chr17	4947777	1.00/0.94	A/G	ENO3	upstream		0.72	5.79/2.35	-4.39 (-5.20, -3.58)	3.91e-26	-4.60844	3.64e-10	-4.28854	1.54e-17	-3.99 (-4.80, -3.17)	7.65021e-22
rs141179182	chr17	4947784	1.00/0.98	A/C	ENO3	upstream		0.497	0.48/1.31	-4.01 (-5.29, -2.74)	6.82e-10	-5.64011	0.0233	-3.89227	7.57e-09	-4.39 (-5.67, -3.12)	1.45135e-11
rs150324550	chr17	7364266	1.00/0.89	AT/A	.	intergenic		0.547	18.64/20.39	-1.15 (-1.50, -0.80)	1.25e-10	-1.39262	0.00169	-1.10052	1.62e-08	-1.23 (-1.58, -0.88)	6.53511e-12
rs112843870,rs34157498,rs397817394	chr17	7854407	1.00/0.99	T/TA	KDM6B	3 ' UTR		0.185	35.76/44.72	1.17 (0.89, 1.44)	9.5e-17	1.60448	7.78e-06	1.08736	1e-12	1.19 (0.91, 1.46)	2.51383e-17	ƚ
rs9907984	chr17	29399133	1.00/1.00	G/A	TAOK1	intron		0.001	18.44/18.4	-3.42 (-3.77, -3.07)	2.76e-81	-2.08236	2.64e-06	-3.67668	7.71e-79	-1.22 (-1.57, -0.87)	9.63907e-12
rs8065958	chr17	29465512	1.00/1.00	T/A	TAOK1	intron		1e-06	47.81/47.18	3.83 (3.56, 4.10)	3.74e-170	2.41532	2.01e-12	4.10334	8.36e-164	2.67 (2.40, 2.94)	2.56875e-83	ƚ
rs1048317	chr17	31376984	1.00/1.00	T/C	NF1	3 ' UTR		0.899	37.03/37.28	-1.23 (-1.51, -0.96)	4.08e-18	-1.27483	0.00034	-1.22583	2.72e-15	-1.2 (-1.48, -0.92)	2.7887e-17	ƚ
rs79007502	chr17	35553286	1.00/1.00	C/T	SLFN14	missense	Lys450Glu	0.754	1.94/3.83	5.62 (4.89, 6.35)	2.86e-51	5.24881	2.55e-05	5.65782	2.01e-47	3.45 (2.72, 4.18)	2.5124e-20	*
rs7503168	chr17	35558885	1.00/1.00	G/A	SLFN14	upstream		0.0619	15.13/17.7	3.88 (3.52, 4.24)	2.4e-99	3.05341	1.94e-10	4.02265	2.76e-91	3.36 (3.00, 3.72)	7.612e-75	*
rs201192867	chr17	35572827	0.99/0.94	C/CCT	PEX12	downstream		0.235	2.38/1.56	5.86 (4.82, 6.91)	4.52e-28	4.67626	3.65e-05	6.20128	1.2e-24	6.99 (5.95, 8.04)	3.26705e-39
rs16971207	chr17	35614725	1.00/0.99	T/A	AP2B1	intron		0.186	1.78/2.62	2.2 (1.24, 3.16)	7.26e-06	3.79439	0.00352	1.93694	0.000258	3.12 (2.16, 4.08)	2.02772e-10	* ǂ
rs1112173	chr17	37399966	1.00/1.00	T/C	ACACA	intron		0.615	39.57/64.76	1.16 (0.88, 1.45)	3.85e-16	1.00335	0.00431	1.1967	2.12e-14	1.25 (0.97, 1.53)	1.84119e-18	ƚ
rs375677	chr17	44031606	1.00/1.00	A/C	LSM12	downstream		0.117	19.33/17.85	1.32 (0.97, 1.68)	1.98e-13	1.94867	8.23e-06	1.19703	1.45e-09	1.1 (0.74, 1.45)	1.11843e-09
rs186330160	chr17	44365997	0.99/0.96	T/C	FAM171A2	upstream		0.375	0.16/0.95	-9.22 (-10.73, -7.72)	2.43e-33	-13.0673	0.00298	-9.10418	1.39e-31	-5.69 (-7.20, -4.19)	1.1049e-13
rs25552,rs34603233	chr17	44377654	1.00/0.99	T/TGAGCCCCTG	ITGA2B	intron		0.242	38.25/37.34	-2.24 (-2.52, -1.96)	4.5e-55	-1.85759	1.45e-07	-2.30952	2.43e-49	-2.03 (-2.31, -1.75)	1.62005e-45	* ƚ
rs150568286	chr17	44517387	1.00/0.97	A/G	.	intergenic		0.0211	0.54/1.2	-9.77 (-11.06, -8.47)	2.16e-49	-15.01	2.32e-10	-9.32337	8.74e-42	-6.4 (-7.70, -5.11)	3.44884e-22	*
rs745804299	chr17	44765782	0.99/0.8	A/G	ADAM11	intron		0.572	0.37/0.05	-27.22 (-31.62, -22.81)	9.1e-34	-26.2118	5.53e-20	-28.824	1.82e-15	-26.6 (-31.01, -22.20)	2.58006e-32
rs150497606	chr17	57389065	1.00/0.99	A/G	MSI2	intron		0.528	4.67/4.79	-2.71 (-3.34, -2.09)	2.25e-17	-3.18728	9.19e-05	-2.6276	4.33e-14	-2.64 (-3.26, -2.01)	1.76848e-16
rs2632516	chr17	58331728	1.00/0.99	C/G	BZRAP1	upstream		0.189	49.53/44.82	1.02 (0.75, 1.29)	2.14e-13	1.43341	3.01e-05	0.93971	6.42e-10	1.08 (0.80, 1.35)	1.03488e-14
rs16943520	chr17	59422422	1.00/0.99	T/C	.	intergenic		0.841	27.22/23.93	-1.23 (-1.54, -0.91)	3.97e-14	-1.29599	0.000792	-1.21065	1.2e-11	-1.32 (-1.63, -1.00)	4.75764e-16
rs8178824	chr17	66228657	0.99/0.99	T/C	APOH	intron		0.785	1.05/2.94	5.67 (4.82, 6.51)	1.25e-39	5.22514	0.00183	5.69918	1.59e-37	5.7 (4.86, 6.55)	4.44809e-40
rs77542162	chr17	69085137	1.00/1.00	G/A	ABCA6	missense	Cys1359Arg	0.976	2.5/2.16	-2.96 (-3.85, -2.07)	8.69e-11	-2.93088	0.00769	-2.96677	3.31e-09	-2.9 (-3.79, -2.00)	2.16361e-10	§
rs2034309	chr17	74691926	1.00/0.97	C/T	CD300LF	downstream		0.933	25.33/23.29	-1.4 (-1.73, -1.08)	4.63e-17	-1.37479	0.000523	-1.41147	2.07e-14	-1.45 (-1.78, -1.12)	4.51172e-18
rs10541233	chr18	9617853	1.00/1.00	CTG/C	PPP4R1	upstream		0.741	21/25.73	-1.29 (-1.60, -0.98)	2.52e-16	-1.16511	0.00563	-1.3154	1.16e-14	NA	NA	ƚ
rs11082304	chr18	23141009	1.00/1.00	G/T	CABLES1	intron		0.754	48.02/49.45	3.26 (2.99, 3.53)	5.75e-125	3.16116	4.09e-20	3.27867	1.24e-106	NA	NA	ƚ
rs74997723	chr18	44416285	1.00/0.99	G/C	.	intergenic		0.0103	13.66/12.74	1.72 (1.32, 2.12)	2.83e-17	2.89787	7.31e-09	1.48991	2.42e-11	1.79 (1.39, 2.19)	1.9236e-18
rs4890487	chr18	44650207	1.00/1.00	A/C	.	intergenic		0.0799	39.27/39.56	-0.82 (-1.09, -0.55)	4.93e-09	-1.38297	8.04e-05	-0.71289	3.13e-06	-0.93 (-1.20, -0.65)	3.32309e-11	ǂ
rs718515	chr18	46276334	1.00/1.00	G/A	.	intergenic		0.53	47.97/45.8	0.94 (0.67, 1.21)	8.94e-12	0.74401	0.0301	0.97912	8.08e-11	1.01 (0.74, 1.28)	3.09277e-13
rs72969820	chr18	59677958	1.00/0.96	T/C	CCBE1	intron		0.735	12.46/11.06	-1.62 (-2.05, -1.20)	8.68e-14	-1.46348	0.005	-1.65763	4.53e-12	-1.6 (-2.02, -1.17)	2.25898e-13
rs17758695	chr18	63253621	0.99/1.00	T/C	BCL2	intron		0.0027	3.89/2.81	-3.67 (-4.45, -2.90)	1.9e-20	-6.07556	1.08e-11	-3.08514	2.97e-12	-3.65 (-4.43, -2.87)	3.3589e-20
rs1865761	chr18	69872156	1.00/1.00	C/T	CD226	intron		0.191	49.63/51.22	-1.09 (-1.36, -0.82)	2.47e-15	-0.67539	0.0492	-1.16535	7.38e-15	-1.01 (-1.28, -0.75)	1.48487e-13	ƚ
rs113205391	chr18	69950261	1.00/0.99	G/C	CD226	upstream		0.823	1.45/1.07	-4.9 (-6.19, -3.62)	7.47e-14	-5.18988	0.000289	-4.82874	5.91e-11	-4.85 (-6.14, -3.57)	1.36179e-13
rs142316985,rs367640262	chr18	75196910	1.00/0.99	C/CAATT	ZADH2	3 ' UTR		0.599	4.9/6.58	-2.07 (-2.62, -1.51)	4.09e-13	-2.45601	0.00203	-2.00818	4.57e-11	-2 (-2.56, -1.44)	2.2122e-12	ƚ
rs12985107	chr19	1163597	1.00/0.99	G/A	SBNO2	intron		0.887	26/32.22	0.98 (0.69, 1.27)	5.6e-11	1.03001	0.00914	0.96942	1.8e-09	0.97 (0.68, 1.26)	7.48146e-11	ƚ
rs8100043	chr19	2005645	1.00/0.99	G/A	BTBD2	intron		0.531	16.66/17.08	1.45 (1.09, 1.81)	4.55e-15	1.72004	0.000225	1.40147	3.8e-12	1.39 (1.03, 1.75)	5.69865e-14	ƚ
rs8106212	chr19	6802560	1.00/0.97	T/C	VAV1	intron		0.131	0.24/1.36	-6.13 (-7.47, -4.79)	2.88e-19	-11.2623	0.00116	-5.92219	1.9e-17	-6.07 (-7.41, -4.73)	6.65993e-19
rs34536443	chr19	10352442	1.00/0.94	C/G	TYK2	missense	Pro1104Ala	0.855	4.37/4.39	-3.64 (-4.30, -2.98)	4.46e-27	-3.78174	7.17e-06	-3.61402	1.14e-22	-3.47 (-4.13, -2.81)	9.24273e-25
rs113906245	chr19	10473649	1.00/0.94	T/C	PDE4A	downstream		0.339	1.2/0.65	-4.99 (-6.56, -3.43)	4.1e-10	-3.68701	0.0196	-5.43847	4.19e-09	-4.77 (-6.33, -3.20)	2.39344e-09
rs34855805	chr19	15272771	1.00/1.00	A/C	BRD4	intron		0.624	18.7/17.63	1.14 (0.78, 1.49)	3.48e-10	1.33254	0.00248	1.09579	3.39e-08	1.24 (0.88, 1.59)	8.47534e-12
rs11086023	chr19	16089568	1.00/0.94	T/C	TPM4	intron		0.0544	28.51/28.54	1.86 (1.55, 2.17)	1.96e-32	2.53175	3.5e-11	1.72528	1.22e-23	1.39 (1.08, 1.70)	8.264e-19
rs57843631	chr19	16095202	0.99/0.92	T/C	TPM4	intron		0.897	1.85/2.11	-14.46 (-15.48, -13.45)	1.27e-171	-14.6141	8.22e-30	-14.4317	1.17e-143	-13.95 (-14.97, -12.93)	1.18327e-159	ƚ
rs34353978,rs397859699	chr19	17053576	1.00/1.00	A/AG	HAUS8	intron		0.106	20.14/19.26	-1.62 (-1.96, -1.28)	5.77e-21	-0.98356	0.0218	-1.74108	2.2e-20	-1.84 (-2.17, -1.50)	1.62976e-26
rs59922977	chr19	17141573	1.00/1.00	TC/T	MYO9B	intron		0.942	39.04/39.72	1.01 (0.74, 1.29)	6.97e-13	1.03639	0.00329	1.00839	5.71e-11	1.09 (0.82, 1.37)	1.00359e-14
rs6512220	chr19	17732986	1.00/1.00	C/T	MAP1S	intron		0.453	48.64/49.15	0.82 (0.55, 1.09)	2.65e-09	1.05895	0.00222	0.77592	2.46e-07	0.89 (0.62, 1.16)	1.34529e-10	ƚ ǂ
rs188247550	chr19	19285807	0.99/0.91	T/C	SUGP1	intron		0.755	0.62/1.27	-5.11 (-6.38, -3.83)	4.27e-15	-5.76165	0.00886	-5.04288	1.32e-13	-4.85 (-6.13, -3.58)	8.68045e-14
rs7249692	chr19	19559879	1.00/1.00	T/C	PBX4	downstream		0.639	30.94/32.77	1.66 (1.37, 1.95)	1.42e-29	1.50006	5.24e-05	1.6894	4.85e-26	0.93 (0.65, 1.22)	2.04577e-10
rs3841260	chr19	19645264	1.00/0.95	A/AGCC	ATP13A1	3 ' UTR		0.896	6.3/7.11	3.28 (2.75, 3.82)	8.91e-34	3.3694	1.9e-06	3.26937	8.13e-29	1.63 (1.10, 2.17)	1.67158e-09	ƚ
rs45522544	chr19	19654690	1.00/1.00	T/C	ATP13A1	missense	Glu556Lys	0.545	0.51/1.32	8.7 (7.49, 9.92)	7.16e-45	10.1146	2.8e-05	8.60458	4.03e-41	6.1 (4.89, 7.32)	6.66142e-23
rs117137505	chr19	20179339	0.99/0.99	T/G	ZNF486	intron		0.349	0.21/1.33	5.51 (4.26, 6.75)	4.05e-18	9.00935	0.0176	5.40634	4.52e-17	4.48 (3.24, 5.73)	1.59558e-12
rs10402931	chr19	32581163	1.00/0.97	G/A	PDCD5	upstream		0.555	32.51/30.92	-1.27 (-1.56, -0.98)	1.92e-17	-1.07338	0.00347	-1.31057	1.23e-15	-1.33 (-1.62, -1.04)	6.46616e-19	ƚ
rs12975577	chr19	33264458	1.00/0.98	T/C	.	intergenic		0.741	44.17/47.32	-0.92 (-1.19, -0.65)	3.57e-11	-1.02385	0.00313	-0.89894	2.95e-09	-1.04 (-1.32, -0.77)	5.23919e-14
rs897764	chr19	35068720	1.00/0.99	T/C	HPN	downstream		0.291	8.08/7.17	-1.52 (-2.06, -0.98)	2.93e-08	-2.11733	0.000779	-1.37897	5.73e-06	-1.83 (-2.37, -1.29)	2.32217e-11	ǂ
rs6510469	chr19	35181105	1.00/1.00	T/G	.	intergenic		0.958	39.2/38.76	-1.1 (-1.37, -0.82)	7.43e-15	-1.11542	0.00161	-1.09497	1.17e-12	-1.15 (-1.42, -0.87)	4.42484e-16	ƚ
rs2733737	chr19	35554501	1.00/0.99	T/C	ATP4A	intron		0.166	35.51/37.68	1.18 (0.90, 1.46)	1.97e-16	0.71951	0.046	1.26362	5.6e-16	1.15 (0.87, 1.43)	1.19223e-15	ƚ
rs11668070	chr19	38258273	1.00/1.00	G/A	PPP1R14A	upstream		0.248	46.34/48.56	-1.17 (-1.44, -0.90)	2.84e-17	-0.80047	0.0202	-1.23484	2.23e-16	-1.21 (-1.48, -0.94)	1.39887e-18	ƚ
rs12983010	chr19	38738449	1.00/1.00	G/A	CAPN12	missense	Cys287Arg	0.681	7.02/6.89	3.06 (2.52, 3.60)	8.37e-29	3.30905	8.46e-07	3.0067	1.58e-23	3.06 (2.52, 3.60)	7.22215e-29	ƚ
rs12721051	chr19	44918903	1.00/1.00	G/C	APOC1	intron		0.882	20.01/18.48	-1.51 (-1.86, -1.17)	5.11e-18	-1.45616	0.000742	-1.52637	1.62e-15	-1.92 (-2.26, -1.58)	6.11879e-28
rs3803906	chr19	45212718	1.00/0.99	G/A	EXOC3L2	3 ' UTR		0.0181	28.63/33.42	-2.49 (-2.78, -2.20)	1.76e-64	-1.6603	1.28e-05	-2.63533	1.5e-61	-2.33 (-2.62, -2.04)	9.27013e-57	ƚ
rs73036520	chr19	45246226	1.00/0.99	C/G	.	intergenic		0.0535	23.27/24.97	-2.94 (-3.26, -2.63)	4.62e-76	-3.66754	2.33e-19	-2.81226	3.05e-59	-2.36 (-2.67, -2.05)	1.89465e-49	ƚ
rs1005165	chr19	45405792	1.00/1.00	T/C	CD3EAP,PPP1R13L	upstream		0.265	21.91/17.05	-1.37 (-1.73, -1.01)	6.39e-14	-0.95244	0.022	-1.46871	4.9e-13	-1.37 (-1.73, -1.01)	6.73615e-14	ƚ
rs59310453,rs796764477	chr19	45812099	1.00/0.99	AT/A	SYMPK	downstream		0.66	49.34/47.3	0.94 (0.67, 1.21)	8.21e-12	0.80428	0.0194	0.96924	1.21e-10	0.94 (0.67, 1.21)	9.30838e-12
rs3865444	chr19	51224706	1.00/1.00	A/C	CD33	upstream		0.721	34.95/31.38	-1.46 (-1.75, -1.18)	1.61e-23	-1.57988	1.17e-05	-1.43906	2.5e-19	-1.67 (-1.96, -1.38)	3.53579e-30	ƚ
rs626283	chr19	54173307	1.00/0.99	C/G	TMC4	upstream		0.248	42.1/56.25	1.09 (0.82, 1.37)	4.08e-15	1.46419	2.76e-05	1.02453	1.6e-11	1.13 (0.85, 1.40)	6.64461e-16	ƚ
rs892090	chr19	55027704	1.00/1.00	T/G	GP6	synonymous	Arg162	0.313	16.43/16.72	1.45 (1.09, 1.82)	4.18e-15	1.02481	0.0272	1.53521	2.97e-14	1.26 (0.89, 1.62)	1.14606e-11	*
rs45541434	chr19	55182101	1.00/1.00	T/C	PTPRH	missense	Arg860Gln/Arg1038Gln	0.0007	1.77/1.1	-4.23 (-5.43, -3.02)	5.82e-12	-8.11817	4.52e-10	-3.11535	7.78e-06	-4.23 (-5.43, -3.03)	5.80819e-12
rs147881000	chr19	55186344	1.00/1.00	A/G	PTPRH	stop gained	Gln709Ter/Gln887Ter	0.882	0.17/0.26	-10.48 (-13.21, -7.75)	5.4e-14	-11.0751	0.00892	-10.4086	1.73e-12	-10.64 (-13.37, -7.91)	2.291e-14
rs34548043	chr19	58420528	1.00/1.00	TA/T	ZNF584	downstream		0.822	48.98/51.84	-1.14 (-1.42, -0.87)	1.08e-16	-1.21565	0.000419	-1.131	5.84e-14	-1.19 (-1.46, -0.92)	8.55791e-18	ƚ
rs190391173	chr20	1488179	1.00/0.88	C/T	SIRPB2	intron		1e-06	0.26/0.07	-27.23 (-31.43, -23.02)	7.1e-37	-53.1039	1.32e-55	-9.75348	0.000446	-25.8 (-30.01, -21.59)	2.86276e-33
rs11906768	chr20	1943420	1.00/1.00	C/T	SIRPA	downstream		1e-06	27.53/27.86	-2.24 (-2.55, -1.94)	1.96e-47	-3.93005	1.8e-24	-1.91694	1.14e-29	-2.14 (-2.44, -1.84)	2.49619e-43
rs6055955	chr20	8623534	1.00/1.00	C/T	PLCB1	intron		0.799	49.03/49.6	1.15 (0.88, 1.42)	6.89e-17	1.22848	0.000342	1.13294	4.49e-14	1.1 (0.83, 1.37)	1.1055e-15
rs80054178	chr20	31706879	1.00/1.00	C/T	BCL2L1	intron		0.597	2.95/2.19	7.95 (7.06, 8.84)	1.63e-68	8.4308	1.27e-16	7.8286	1.2e-53	7.42 (6.53, 8.32)	5.57419e-60
rs6060986	chr20	31838494	1.00/0.99	A/G	MYLK2	downstream		0.587	30.46/29.07	-1.8 (-2.09, -1.50)	1.56e-32	-1.61242	1.5e-05	-1.83365	1.69e-28	-1.46 (-1.76, -1.17)	3.68538e-22
rs4812447	chr20	40643980	1.00/0.99	G/A	.	regulatory region		0.506	46.05/44.53	0.98 (0.70, 1.25)	1.92e-12	0.76667	0.0264	1.01735	1.89e-11	0.98 (0.71, 1.25)	1.66987e-12
rs6103669	chr20	44188205	1.00/0.99	A/G	JPH2	upstream		0.97	28.84/27.65	-0.97 (-1.27, -0.67)	2.13e-10	-0.9542	0.0118	-0.96964	5.48e-09	-0.95 (-1.24, -0.65)	5.22162e-10
rs7265567	chr20	50471092	1.00/0.99	T/C	.	intergenic		0.75	29.59/33.07	0.94 (0.65, 1.22)	1.94e-10	1.04523	0.0055	0.91516	9.63e-09	0.95 (0.66, 1.23)	1.2206e-10
rs55708816	chr20	56415068	1.00/1.00	A/G	CASS4	intron		0.462	10.04/10.76	1.95 (1.50, 2.39)	1.1e-17	1.55891	0.00642	2.01759	3.62e-16	1.98 (1.54, 2.43)	2.49309e-18
rs463312	chr20	59022915	1.00/1.00	C/A	TUBB1	missense	Gln43Pro	0.665	5.46/5	-4.92 (-5.55, -4.30)	8.34e-54	-5.21858	4.42e-12	-4.858	2.17e-43	-3.92 (-4.54, -3.29)	9.7302e-35	*
rs11471957	chr20	59023277	1.00/0.99	CAA/C	TUBB1	intron		0.0895	22.58/18.29	2.96 (2.62, 3.31)	3.76e-64	2.33327	1.34e-08	3.10444	9.57e-58	2.7 (2.36, 3.04)	1.64183e-53	*
rs4812056	chr20	59098895	1.00/0.97	C/A	.	intergenic		0.317	23.49/24.55	1.26 (0.95, 1.58)	4.14e-15	1.63336	5.52e-05	1.19167	9.77e-12	1.21 (0.89, 1.52)	5.99231e-14
rs4809330	chr20	63718234	1.00/1.00	A/G	ZGPAT	intron		0.638	39.97/32.67	-0.94 (-1.22, -0.66)	8.93e-11	-0.78672	0.0273	-0.97038	9.66e-10	-1.06 (-1.35, -0.78)	2.17865e-13	ƚ
rs2142218	chr21	15059123	1.00/0.99	C/T	NRIP1	intron		0.633	17.89/17.34	-1.18 (-1.55, -0.82)	2.43e-10	-0.98945	0.0278	-1.22577	2.59e-09	NA	NA
rs2070513	chr21	33981573	1.00/0.99	T/G	.	intergenic		0.62	32.8/30.98	0.88 (0.59, 1.18)	3.56e-09	0.7172	0.0491	0.9155	2.3e-08	1.04 (0.75, 1.34)	2.81827e-12	ǂ
rs111527738	chr21	34887027	1.00/1.00	G/A	RUNX1	missense	Leu29Ser/Leu56Ser	0.785	1.36/2.02	-3.13 (-4.10, -2.16)	2.28e-10	-3.50939	0.0178	-3.08117	3.9e-09	-3.56 (-4.53, -2.60)	5.0301e-13	*
rs2242892	chr21	35023677	1.00/0.99	A/G	RUNX1	intron		0.518	7.7/6.85	-2.57 (-3.09, -2.06)	2.26e-22	-2.95334	4.23e-06	-2.49732	8.12e-18	-2.96 (-3.48, -2.44)	5.30414e-29	*
rs75967349	chr21	35028144	1.00/0.98	G/C	RUNX1	intron		0.975	4.43/4.82	-2.72 (-3.34, -2.10)	1.33e-17	-2.69629	0.00117	-2.72438	2.8e-15	-3.2 (-3.83, -2.58)	8.31756e-24	*
rs7280028	chr21	35044543	1.00/1.00	C/T	RUNX1	intron		0.873	20.42/20.17	-0.98 (-1.31, -0.64)	1.25e-08	-0.91327	0.0319	-0.98733	1.32e-07	-1.11 (-1.45, -0.78)	7.81845e-11	* ǂ
rs17285189	chr21	38474017	1.00/1.00	T/G	ERG	intron		0.721	13.55/13.35	1.88 (1.48, 2.27)	7.04e-21	2.03929	4.73e-05	1.84431	2.87e-17	1.98 (1.59, 2.37)	4.46545e-23
rs9974653	chr21	39369920	1.00/0.99	C/A	.	regulatory region		0.493	29.09/31.83	-1.3 (-1.59, -1.01)	1.84e-18	-1.06183	0.00476	-1.34237	8.2e-17	-1.29 (-1.58, -1.00)	3.77143e-18
rs183393610	chr22	17769676	1.00/0.85	A/G	BID	intron		0.311	0.98/0.66	5.32 (3.65, 6.98)	4.21e-10	3.77471	0.0304	5.79869	2.75e-09	5.81 (4.14, 7.48)	8.84633e-12
rs1059196	chr22	19724571	1.00/0.82	T/C	GP1BB	3 ' UTR		0.191	37.17/34.61	-2.09 (-2.39, -1.78)	6.68e-41	-1.6668	3.01e-06	-2.18529	1.64e-36	-2.14 (-2.45, -1.84)	4.15665e-43	*
rs2238784	chr22	19985036	1.00/1.00	A/G	ARVCF	intron		0.484	32.62/28.3	1.43 (1.14, 1.73)	2.1e-21	1.66614	5.46e-06	1.38498	5.72e-17	1.49 (1.20, 1.79)	4.5305e-23	ƚ
rs45462093	chr22	27791408	1.00/1.00	G/A	MN1	intron		0.277	21.87/22.91	1.16 (0.84, 1.48)	1.12e-12	1.57749	0.00015	1.08562	9.47e-10	1.28 (0.96, 1.60)	3.89702e-15
rs5763928	chr22	30282541	1.00/0.99	G/A	GATSL3	downstream		0.162	22.91/23.73	-1.38 (-1.69, -1.06)	1.21e-17	-1.90045	3.02e-06	-1.28029	2.89e-13	-1.39 (-1.70, -1.07)	6.54229e-18	ƚ
rs855791	chr22	37066896	1.00/0.99	A/G	TMPRSS6	missense	Val749Ala/Val727Ala/Val736Ala	0.292	40.6/43.54	1.67 (1.40, 1.94)	2.6e-33	1.33176	0.000143	1.73394	2.17e-30	1.68 (1.41, 1.95)	9.68521e-34
rs2013837	chr22	38875612	1.00/1.00	G/A	CBX6	upstream		0.741	43.52/40.67	0.87 (0.59, 1.14)	5.99e-10	0.97099	0.00501	0.84607	3.24e-08	1.02 (0.75, 1.30)	2.71026e-13
rs5758880	chr22	42704850	1.00/1.00	T/C	A4GALT	intron		0.983	31.78/27.32	0.98 (0.68, 1.28)	1.6e-10	0.97153	0.00862	0.98011	5.51e-09	1.15 (0.85, 1.45)	6.65978e-14
rs1883314	chr22	42978801	1.00/1.00	G/C	PACSIN2	intron		0.506	43.45/44.66	2.02 (1.75, 2.29)	1.13e-48	1.81257	1.62e-07	2.06355	8.78e-43	2.25 (1.98, 2.52)	1.43004e-59	ƚ
rs738409	chr22	43928847	1.00/1.00	G/C	PNPLA3	missense	Ile148Met	0.266	22.96/21.63	-2.1 (-2.42, -1.77)	1.04e-36	-1.68433	3.58e-05	-2.18078	3.02e-33	-2.34 (-2.66, -2.01)	3.87855e-45
rs61431587	chr22	49766569	1.00/0.98	G/T	.	regulatory region		0.6	7.82/7.31	1.56 (1.03, 2.09)	7.5e-09	1.25646	0.0497	1.62679	4.73e-08	2.08 (1.55, 2.61)	1.51559e-14	ƚ ǂ
rs75107793	chr22	50190508	1.00/0.98	A/G	TRABD	upstream		0.401	9.7/6.94	6.58 (6.07, 7.09)	1.89e-141	7.01739	4.33e-33	6.46823	2.3e-110	6.41 (5.90, 6.92)	1.85691e-134	ƚ
rs73187269	chr22	50224992	1.00/1.00	T/C	TUBGCP6	intron		0.888	15.59/13.98	-2.65 (-3.04, -2.27)	2.02e-41	-2.59281	6.36e-08	-2.66685	4.92e-35	-2.01 (-2.40, -1.63)	1.44775e-24	ƚ
rs8138438	chr22	50642329	1.00/0.97	G/A	.	regulatory region		0.847	46.14/42.68	0.92 (0.64, 1.19)	6.91e-11	0.97745	0.00535	0.9036	3.61e-09	1.22 (0.94, 1.49)	3.57185e-18

## Sheet: Supplementary_Data_3
Supplementary Data 3. The Icelandic and UK cohorts representing the discovery trait, platelet count (PLT), and phenotypes significantly correlated with the platelet count polygenic risk score (PLT PRS). Combined: Total number of directly and familially imputed individuals available for association analysis in Iceland.
		Iceland			UK
Phenotype	Category	Directly imputed	Familially imputed	Combined	Directly imputed
Platelet count	Quantitative trait	139479	130732	270211	397495
Ankylosing spondylitis	Cases	373	60	433	612
	Controls	139426	131349	270775	407953
Rheumatoid arthritis	Cases	1772	537	2309	4001
	Controls	136368	203503	339871	404652
Primary hypertension	Cases	32026	12566	44592	77566
	Controls	110632	220357	330989	331087
Myeloproliferative neoplasms	Cases	180	153	333	348
	Controls	141889	186907	328796	406981
Benign prostate neoplasia	Cases	9346	4582	13928	21067
	Controls	42591	59630	102221	166609
Mean platelet volume	Quantitative trait	136412	129601	266013	397490
White blood cell count	Quantitative trait	143754	143415	287169	397495
Lymphocyte count	Quantitative trait	137811	131350	269161	396820
Basophil count	Quantitative trait	137533	131000	268533	396820
Eosinophil count	Quantitative trait	137631	131019	268650	396820
Monocyte count	Quantitative trait	137810	131349	269159	396820
Neutrophil count	Quantitative trait	137800	131284	269084	396820
Total cholesterol	Quantitative trait	102393	47479	149872	390652
Triglycerides	Quantitative trait	102963	49704	152667	390346
Non-HDL cholesterol	Quantitative trait	96881	42152	139033	358461
Mean arterial pressure	Quantitative trait	76003	51761	127764	385914
Heart rate	Quantitative trait	55042	26762	81804	385917
Alkaline phosphatase	Quantitative trait	102752	68477	171229	390671
Gamma glutamyl transpeptidase	Quantitative trait	102263	71039	173302	390457
Total bilirubin	Quantitative trait	73229	44752	117981	389085
Serum creatinine	Quantitative trait	136490	122559	259049	390463
C-reactive protein	Quantitative trait	115939	104290	220229	389840
Height	Quantitative trait	74992	7757	82749	407823
Weight	Quantitative trait	76546	7986	84532	407548

## Sheet: Supplementary_Data_4
Supplementary Data 4. Platelet count polygenic risk score and correlation with the tested hematologic diseases. The applied significance threshold was 1×10-5 (see Methods). Symbols and abbreviations: nAff, number of cases; nCon, number of controls; P, p-value.
		Iceland				UK			Meta
Disease	Beta	P	nAff	nCon	Beta	P	nAff	nCon	Beta	P
Myeloproliferative neoplasms	0.2372	0.00171	180	141889	0.2087	0.00011	348	406981	0.218 (0.132, 0.304)	6.6e-07
Non-Hodgkins Lymphoma	0.05432	0.1708	653	141997	-0.0894	3.6e-05	2073	406492	-0.056 (-0.093, -0.019)	0.003
Chronic lymphocytic leukemia and small lymphocytic lymphoma	-0.08611	0.1813	245	97078	-0.0233	0.51	777	406163	-0.002 (-0.065, 0.061)	0.95
Acute myeloid leukemia	0.02898	0.783	92	142688	0.0013	0.99	199	406741	0.12 (-1.124, 1.364)	0.85

## Sheet: Supplementary_Data_5
Supplementary Data 5. Association of the PLT PRS with the 25 diseases and traits after exclusion of the MHC region from the polygenic risk score calculations. Abbreviations: AP, alkaline phosphatase; AS, Ankylosing spondylitis; BPH, benign prostate hyperplasia; CRP, C-reactive protein; E, effect; GGTP, gamma glutamyl transpeptidase; MPN, myeloproliferative neoplasm; MPV, mean platelet volume; P, …
	Combined
Trait	E	(95 % CI)	P	Phet
AS	0.069	(0.004, 0.134)	0.038	0.44
Hypertension	0.025	(0.017, 0.032)	2.6e-10	0.36
MPN	0.195	(0.110, 0.281)	7.7e-06	0.33
BPN	0.009	(-0.004, 0.022)	0.16	0.58
RA	0.058	(0.032, 0.085)	1.9e-05	0.93
PLT	0.328	(0.326, 0.3319)	8.3E-10479	8.2E-982
MPV	-0.217	(-0.221, -0.214)	3.1E-3179	0.095
WBC	0.069	(0.066, 0.072)	7.1E-474	1.4e-08
Lymphocyte count	0.054	(0.051, 0.057)	6.6e-289	0.32
Basophil count	0.025	(0.023, 0.027)	1.2e-108	0.23
Eosinophil count	0.042	(0.039, 0.045)	8.4e-173	0.0044
Monocyte count	0.055	(0.052, 0.058)	2.1e-267	0.37
Neutrophil count	0.052	(0.049, 0.055)	1.9e-287	4.1e-06
Triglycerides	0.017	(0.014, 0.020)	1.5e-24	0.039
Total cholesterol	0.004	(0.001, 0.008)	0.02	0.00034
non-HDL cholesterol	0.009	(0.005, 0.013)	1.2e-05	0.0097
Heart rate	0.018	(0.015, 0.021)	5.8e-29	0.7
Mean arterial press	0.011	(0.008, 0.015)	1.5e-11	0.97
GGTP	0.026	(0.022, 0.029)	2.2e-51	0.94
AP	0.021	(0.018, 0.024)	2.7e-39	0.96
Bilirubin	-0.025	(-0.028, -0.022)	3.5e-65	0.16
CRP	0.014	(0.011, 0.018)	1.9e-19	0.4
Creatinine	-0.014	(-0.017, -0.010)	1.4e-16	0.032
Height	-0.036	(-0.040, -0.032)	1.1e-71	7.9e-05
Weight	-0.014	(-0.017, -0.011)	4.8e-17	0.021

## Sheet: Supplementary_Data_6
Supplementary Data 6. PLT variants and association with the tested quantitative traits (QTs). Only significant associations are presented. The applied significance threshold was combined p-value ≤ 3.94 x 10-6. Effects are expressed in standard deviations (STD) and presented with respect to the PLT increasing allele for which the effect is also presented in STD (PLT Emeta (in STD) column). Symbols…
Trait	Category	SNP	Chr	Pos (hg38)	PLT E meta (in STD)	EA	OA	P meta	E meta	P Iceland	E Iceland	P UK	E UK	Notes
Alkaline phosphatase	Other QT	rs182050989	chr1	26936054	0.0543	T	C	8.53e-12	-0.0487	0.00942	-0.04483	2.59e-10	-0.0495
Alkaline phosphatase	Other QT	rs1260326	chr2	27508073	0.0432	T	C	8.02e-114	0.0538	5.62e-14	0.04263	1.49e-102	0.05618
Alkaline phosphatase	Other QT	rs6734238	chr2	113083453	0.0195	G	A	5.03e-25	0.0242	1.86e-05	0.02298	5.11e-21	0.02447
Alkaline phosphatase	Other QT	rs72932729	chr2	202785544	0.0208	T	C	3.03e-20	0.0214	0.000375	0.01906	1.63e-17	0.02191
Alkaline phosphatase	Other QT	rs1047891	chr2	210675783	0.0312	C	A	1.28e-09	0.0152	0.044	0.01229	8.9e-09	0.01579
Alkaline phosphatase	Other QT	rs9810259	chr3	12226691	0.0336	C	G	2.33e-13	0.0172	0.00126	0.01791	4.62e-11	0.01699
Alkaline phosphatase	Other QT	rs6532796	chr4	99121091	0.0206	G	A	1.94e-62	-0.0422	9.46e-07	-0.02903	1.61e-58	-0.04515
Alkaline phosphatase	Other QT	rs1158464	chr5	89042972	0.0311	A	G	8.37e-10	0.0157	0.00696	0.01681	3.46e-08	0.01546
Alkaline phosphatase	Other QT	rs9394951	chr6	43383015	0.0183	T	C	3.15e-08	0.0129	0.0123	0.01352	7.95e-07	0.01275
Alkaline phosphatase	Other QT	rs13247874	chr7	73596112	0.0193	C	T	3.33e-21	0.0272	0.000765	0.02253	7.56e-19	0.02828
Alkaline phosphatase	Other QT	rs174560	chr11	61814292	0.043	C	T	3.14e-89	0.0494	1.74e-09	0.03376	1.94e-83	0.05316
Alkaline phosphatase	Other QT	rs7310409	chr12	120987058	0.0203	G	A	2.79e-129	-0.0575	1.51e-12	-0.03966	4.26e-121	-0.06147
Alkaline phosphatase	Other QT	rs2297066	chr14	103100498	0.0517	G	C	4.45e-20	0.0248	1.14e-09	0.03958	2.7e-13	0.02167
Alkaline phosphatase	Other QT	rs744153	chr14	103110107	0.0258	C	G	3.45e-09	-0.0173	0.00127	-0.02209	5.38e-07	-0.01625
Alkaline phosphatase	Other QT	rs139974673	chr15	43735687	0.1042	C	T	3.15e-24	-0.074	2.36e-06	-0.07731	2.38e-19	-0.07321
Alkaline phosphatase	Other QT	rs57652769	chr16	79720079	0.0213	T	C	1.69e-73	0.0453	1.85e-08	0.03401	1.61e-67	0.04762
Alkaline phosphatase	Other QT	rs1048317	chr17	31376984	0.0192	C	T	6.3e-08	-0.0129	0.0397	-0.01142	5.39e-07	-0.01318
Alkaline phosphatase	Other QT	rs77542162	chr17	69085137	0.0469	A	G	3.06e-11	-0.0506	0.0276	-0.03753	2.51e-10	-0.05381
Alkaline phosphatase	Other QT	rs2034309	chr17	74691926	0.0228	T	C	1.16e-07	0.0148	0.00325	0.01818	8.6e-06	0.01393
Alkaline phosphatase	Other QT	rs188247550	chr19	19285807	0.084	C	T	1.67e-22	0.1072	0.0289	0.075	1.14e-21	0.11091
Alkaline phosphatase	Other QT	rs45522544	chr19	19654690	0.1458	T	C	1.64e-11	-0.0705	0.0349	-0.07965	1.55e-10	-0.06975
Alkaline phosphatase	Other QT	rs12721051	chr19	44918903	0.0247	C	G	1.99e-34	0.0359	3.11e-06	0.03145	8.66e-30	0.03691
Alkaline phosphatase	Other QT	rs626283	chr19	54173307	0.0183	C	G	2.17e-97	0.0489	1e-13	0.04062	5.92e-86	0.05076
Basophil count	Hematologic QT	rs10864368	chr1	8858254	0.0203	C	T	2.17e-10	0.0125	1.14e-07	0.01839	5.01e-05	0.0097
Basophil count	Hematologic QT	rs9810259	chr3	12226691	0.0336	C	G	3.44e-08	0.0111	0.00145	0.01139	6.6e-06	0.01094
Basophil count	Hematologic QT	rs2371108	chr3	27715527	0.0145	T	G	1.9e-07	0.0105	0.00582	0.00977	9.6e-06	0.01088
Basophil count	Hematologic QT	rs12629965	chr3	128703815	0.0155	A	G	6.4e-16	-0.0174	1.24e-08	-0.02276	2.63e-09	-0.01518
Basophil count	Hematologic QT	rs112273618,rs34208219	chr6	109296454	0.0225	AAAG	A	1.23e-11	0.0134	1.17e-09	0.02111	5.62e-05	0.00968
Basophil count	Hematologic QT	rs6993770	chr8	105569300	0.0662	A	T	3.21e-10	0.014	0.00247	0.01253	3.22e-08	0.01466
Basophil count	Hematologic QT	rs3731211	chr9	21986848	0.0392	A	T	5.4e-07	0.011	5.29e-05	0.01555	0.000984	0.0088
Basophil count	Hematologic QT	rs150813342	chr9	132989126	0.4317	C	T	8.6e-18	0.0832	2.13e-22	0.13331	0.016	0.03304
Basophil count	Hematologic QT	rs17758695	chr18	63253621	0.061	C	T	1.04e-51	0.084	7.08e-41	0.12037	2.78e-18	0.06161
Basophil count	Hematologic QT	rs7249692	chr19	19559879	0.0275	T	C	7.9e-08	0.0113	0.000238	0.01368	6.57e-05	0.01018
Basophil count	Hematologic QT	rs73036520	chr19	45246226	0.0479	G	C	8.37e-10	0.0141	7.34e-05	0.01624	2.25e-06	0.01306
Bilirubin	Other QT	rs182050989	chr1	26936054	0.0543	T	C	6.45e-28	0.0612	0.000957	0.05113	1.23e-25	0.06275
Bilirubin	Other QT	rs12239046	chr1	247438293	0.0183	C	T	1.12e-18	-0.0168	0.0381	-0.0103	3.56e-18	-0.01793
Bilirubin	Other QT	rs10168349	chr2	46133768	0.0127	C	G	2.15e-12	-0.0147	0.000934	-0.01681	5.19e-10	-0.01424
Bilirubin	Other QT	rs6734238	chr2	113083453	0.0195	G	A	1.56e-17	-0.0171	0.036	-0.01033	4.56e-17	-0.01847
Bilirubin	Other QT	rs9810259	chr3	12226691	0.0336	C	G	1.25e-13	-0.0139	0.0196	-0.01169	1.79e-12	-0.01422
Bilirubin	Other QT	rs9829114	chr3	196791752	0.02	G	A	5.7e-10	-0.0116	0.0292	-0.01079	6.44e-09	-0.01175
Bilirubin	Other QT	rs6532796	chr4	99121091	0.0206	G	A	2.34e-20	-0.0187	0.00676	-0.01446	6.59e-19	-0.01941
Bilirubin	Other QT	rs142550358	chr9	88777771	0.0726	TTC	T	1.14e-29	-0.046	0.012	-0.02421	1.21e-29	-0.05068
Bilirubin	Other QT	rs13289095	chr9	128704210	0.0284	G	T	7.7e-09	0.0151	0.000163	0.02571	2.73e-06	0.01323
Bilirubin	Other QT	rs2068888	chr10	93079885	0.0229	G	A	2.2e-66	-0.0318	7.85e-06	-0.02175	4.11e-63	-0.03347
Bilirubin	Other QT	rs174560	chr11	61814292	0.043	C	T	9.87e-29	-0.0219	0.0109	-0.01284	3.82e-28	-0.02351
Bilirubin	Other QT	rs964184	chr11	116778201	0.0355	C	G	3.34e-35	-0.0337	7.17e-05	-0.02922	7.54e-32	-0.03439	ǂ
Bilirubin	Other QT	rs7310409	chr12	120987058	0.0203	G	A	4.43e-13	0.0138	0.000706	0.01713	1.2e-10	0.0133
Bilirubin	Other QT	rs139974673	chr15	43735687	0.1042	C	T	3.29e-12	-0.0406	0.00769	-0.03917	1.23e-10	-0.04092
Bilirubin	Other QT	rs3114409	chr16	68698146	0.0153	C	A	5.23e-08	-0.0112	0.00148	-0.01744	4.51e-06	-0.01018
Bilirubin	Other QT	rs57652769	chr16	79720079	0.0213	T	C	1.53e-19	-0.018	0.014	-0.01339	2.14e-18	-0.01874
Bilirubin	Other QT	rs11082304	chr18	23141009	0.0527	G	T	3.41e-12	-0.0128	0.00155	-0.0153	4.84e-10	-0.01233
Bilirubin	Other QT	rs59922977	chr19	17141573	0.0169	TC	T	5.68e-21	-0.0176	0.00143	-0.01578	8.94e-19	-0.01796
Bilirubin	Other QT	rs855791	chr22	37066896	0.0267	A	G	2.98e-56	-0.0293	5.87e-05	-0.01975	1.08e-53	-0.03089
C-reactive protein	Other QT	rs547866	chr1	93259496	0.0154	C	T	2.87e-08	0.0119	0.0366	0.00788	1.13e-07	0.0139
C-reactive protein	Other QT	rs12239046	chr1	247438293	0.0183	C	T	9.9e-45	0.0304	0.000118	0.01464	4.49e-47	0.03804
C-reactive protein	Other QT	rs1260326	chr2	27508073	0.0432	T	C	1.9e-162	0.0582	1.43e-06	0.01884	5.59e-189	0.07517
C-reactive protein	Other QT	rs6734238	chr2	113083453	0.0195	G	A	2.14e-63	0.0353	4.49e-06	0.01696	9.69e-67	0.04407
C-reactive protein	Other QT	rs2068888	chr10	93079885	0.0229	G	A	1.05e-11	0.0142	0.0357	0.00784	1.21e-11	0.017
C-reactive protein	Other QT	rs887477	chr12	6336816	0.0159	A	C	3.54e-15	0.0164	0.00289	0.01102	6.53e-14	0.01894
C-reactive protein	Other QT	rs7310409	chr12	120987058	0.0203	G	A	< 1E-310	0.1216	2.23e-51	0.05819	< 1E-310	0.14995
C-reactive protein	Other QT	rs2034309	chr17	74691926	0.0228	T	C	7.36e-17	0.0207	0.0365	0.00891	1.77e-18	0.02687
C-reactive protein	Other QT	rs12721051	chr19	44918903	0.0247	C	G	< 1E-310	0.1836	7.61e-80	0.08804	< 1E-310	0.22795
Creatinine	Other QT	rs17853159	chr1	45345193	0.0287	A	G	1.94e-06	-0.0187	0.00324	-0.02352	0.000143	-0.01721
Creatinine	Other QT	rs1260326	chr2	27508073	0.0432	T	C	1.67e-84	-0.043	1.09e-15	-0.03583	3.01e-71	-0.0453
Creatinine	Other QT	rs149290349	chr2	43224818	0.0719	G	A	3.15e-19	-0.0381	0.00606	-0.0263	5.45e-18	-0.04104
Creatinine	Other QT	rs1047891	chr2	210675783	0.0312	C	A	2.4e-121	-0.0546	2.99e-25	-0.04976	3.52e-98	-0.05605
Creatinine	Other QT	rs1143671	chr3	121928439	0.0124	T	C	3.09e-23	0.0212	0.000265	0.01542	7.23e-21	0.02318
Creatinine	Other QT	rs13108218	chr4	3442204	0.0223	A	G	2.6e-12	-0.0155	0.00116	-0.01433	5.45e-10	-0.01588
Creatinine	Other QT	rs11950562	chr5	132316836	0.0297	A	C	8.73e-16	-0.0172	0.000664	-0.01445	2.38e-13	-0.01812	ǂ
Creatinine	Other QT	rs8565	chr7	76000956	0.0137	T	C	1.92e-17	-0.0206	0.0195	-0.01144	2.9e-17	-0.02359
Creatinine	Other QT	rs11556924	chr7	130023656	0.0236	T	C	1.51e-15	-0.0176	0.0154	-0.01079	6.26e-15	-0.01975
Creatinine	Other QT	rs2900177	chr9	120735367	0.0215	T	C	2.22e-07	-0.012	0.000179	-0.01709	0.000142	-0.01024
Creatinine	Other QT	rs224033	chr10	62762354	0.0147	G	C	3.68e-07	-0.0109	0.0036	-0.01237	2.82e-05	-0.01039
Creatinine	Other QT	rs2068888	chr10	93079885	0.0229	G	A	5.42e-34	-0.026	2.29e-08	-0.0238	3.07e-27	-0.02678
Creatinine	Other QT	rs174560	chr11	61814292	0.043	C	T	5.68e-11	-0.0149	1.38e-06	-0.02131	2.13e-06	-0.0126
Creatinine	Other QT	rs750598	chr13	110376631	0.0162	G	A	7.86e-17	-0.0188	0.00398	-0.0129	1.64e-15	-0.02075
Creatinine	Other QT	rs10681907,rs397750208	chr15	38986960	0.0261	CTTTAAA	C	4.89e-20	-0.0198	4.93e-05	-0.01713	1.55e-16	-0.02079
Creatinine	Other QT	rs56088754	chr16	53124307	0.0177	G	A	3.27e-15	0.0185	0.0145	0.01159	1.6e-14	0.0208
Eosinophil count	Hematologic QT	rs2236074	chr1	27884873	0.0215	G	A	2.18e-08	0.0127	0.00505	0.01352	1.25e-06	0.01243
Eosinophil count	Hematologic QT	rs547866	chr1	93259496	0.0154	C	T	1.99e-21	0.0211	1.41e-07	0.02475	1.67e-15	0.02006
Eosinophil count	Hematologic QT	rs1124025	chr1	199010689	0.0266	G	C	9.98e-25	-0.0261	2.72e-05	-0.02262	5.55e-21	-0.02707
Eosinophil count	Hematologic QT	rs149290349	chr2	43224818	0.0719	G	A	2.68e-10	0.0271	0.0394	0.02155	1.98e-09	0.02821
Eosinophil count	Hematologic QT	rs1047891	chr2	210675783	0.0312	C	A	7.1e-15	-0.0184	0.0136	-0.01293	7.94e-14	-0.01973
Eosinophil count	Hematologic QT	rs2371108	chr3	27715527	0.0145	T	G	7.25e-14	0.0166	0.0277	0.01043	2.79e-13	0.01837
Eosinophil count	Hematologic QT	rs9829114	chr3	196791752	0.02	G	A	3.74e-09	0.013	0.00562	0.01311	1.94e-07	0.01299
Eosinophil count	Hematologic QT	rs58408429	chr4	56903658	0.0326	T	C	3.51e-10	0.0174	0.00864	0.01544	1.12e-08	0.01798
Eosinophil count	Hematologic QT	rs449454	chr5	142153497	0.0254	G	A	3.55e-74	0.0406	1.25e-16	0.03928	2.89e-59	0.04092
Eosinophil count	Hematologic QT	rs2210366	chr6	135094070	0.0735	G	A	5.35e-44	-0.0346	5.47e-08	-0.02881	7.01e-38	-0.03622
Eosinophil count	Hematologic QT	rs11762008	chr7	44864065	0.0317	A	G	5.89e-08	0.0118	0.0155	0.01124	1.21e-06	0.01196
Eosinophil count	Hematologic QT	rs8565	chr7	76000956	0.0137	T	C	2.31e-12	-0.0172	8.36e-05	-0.02102	4.56e-09	-0.0162
Eosinophil count	Hematologic QT	rs11556924	chr7	130023656	0.0236	T	C	1.19e-10	0.0144	0.00415	0.01395	8.01e-09	0.01446
Eosinophil count	Hematologic QT	rs61709988	chr8	65976651	0.0221	T	C	3.48e-11	0.015	0.0246	0.01089	2.88e-10	0.01613
Eosinophil count	Hematologic QT	rs6993770	chr8	105569300	0.0662	A	T	8.92e-09	0.014	0.00297	0.01642	7.49e-07	0.01337
Eosinophil count	Hematologic QT	rs34881325	chr9	2622134	0.0191	T	C	1.5e-08	0.0129	0.000231	0.01749	8.92e-06	0.01148
Eosinophil count	Hematologic QT	rs12005199	chr9	4763491	0.113	A	G	4.26e-11	0.0156	8.26e-05	0.01913	8.58e-08	0.01454
Eosinophil count	Hematologic QT	rs3731211	chr9	21986848	0.0392	A	T	4.98e-13	0.0174	0.0218	0.01179	3.33e-12	0.01899
Eosinophil count	Hematologic QT	rs150813342	chr9	132989126	0.4317	C	T	4.89e-64	0.1879	4.21e-26	0.19338	1.03e-39	0.18462
Eosinophil count	Hematologic QT	rs11014291	chr10	24909758	0.0215	T	C	8.05e-14	0.0168	0.000732	0.01625	2.67e-11	0.01689
Eosinophil count	Hematologic QT	rs2645029	chr11	9790689	0.0188	G	A	6.06e-07	0.0173	0.016	0.01721	1.25e-05	0.01736
Eosinophil count	Hematologic QT	rs10750866	chr11	57637306	0.025	G	A	8.05e-07	0.0121	0.00053	0.01865	0.000166	0.01043
Eosinophil count	Hematologic QT	rs174560	chr11	61814292	0.043	C	T	7.92e-24	-0.0232	9.57e-05	-0.01881	9.96e-21	-0.02455
Eosinophil count	Hematologic QT	rs964184	chr11	116778201	0.0355	C	G	1.11e-15	0.0257	0.000325	0.02518	7.91e-13	0.02581	ǂ
Eosinophil count	Hematologic QT	rs887477	chr12	6336816	0.0159	A	C	6.09e-16	0.0176	2.12e-05	0.0196	5.28e-12	0.01697
Eosinophil count	Hematologic QT	rs28999107	chr12	6383934	0.0236	G	T	9.74e-15	0.017	3.29e-06	0.02181	3.04e-10	0.01567
Eosinophil count	Hematologic QT	rs3809272	chr12	111362454	0.085	G	A	1.35e-119	0.0545	3.24e-19	0.04472	3.33e-103	0.0573
Eosinophil count	Hematologic QT	rs146378570	chr12	111481102	0.137	G	A	3.69e-22	0.1064	1.52e-07	0.09416	2.9e-16	0.11377
Eosinophil count	Hematologic QT	rs117532831	chr12	111599646	0.1035	G	A	9.13e-50	0.0557	9.3e-07	0.03794	5.03e-46	0.06122
Eosinophil count	Hematologic QT	rs11065987	chr12	111634620	0.085	G	A	8.81e-307	0.0826	1.17e-66	0.08334	3.84e-242	0.08236
Eosinophil count	Hematologic QT	rs1270594	chr12	123208418	0.0282	T	A	2.9e-18	0.0231	4.65e-07	0.02711	8.04e-13	0.02186
Eosinophil count	Hematologic QT	rs57652769	chr16	79720079	0.0213	T	C	7.09e-09	-0.0136	0.00163	-0.0164	9.91e-07	-0.01291
Eosinophil count	Hematologic QT	rs17175830	chr16	88491756	0.0318	A	G	1.26e-31	0.0297	2.55e-08	0.02909	7.73e-25	0.02991
Eosinophil count	Hematologic QT	rs17758695	chr18	63253621	0.061	C	T	1.19e-69	0.1089	6.71e-20	0.10959	1.79e-51	0.10865
Eosinophil count	Hematologic QT	rs1865761	chr18	69872156	0.0178	T	C	1.21e-13	0.016	0.00114	0.01498	2.57e-11	0.01628
Eosinophil count	Hematologic QT	rs7249692	chr19	19559879	0.0275	T	C	1.44e-12	0.0163	0.00541	0.01382	6.32e-11	0.01702
Eosinophil count	Hematologic QT	rs73036520	chr19	45246226	0.0479	G	C	5.73e-26	0.0264	0.000157	0.02067	3.85e-23	0.02793
Eosinophil count	Hematologic QT	rs80054178	chr20	31706879	0.1291	C	T	3.17e-26	-0.0749	1.59e-07	-0.07157	3.23e-20	-0.07605
Eosinophil count	Hematologic QT	rs2242892	chr21	35023677	0.042	G	A	1.63e-108	0.0919	3.83e-19	0.07705	5.96e-92	0.09632
Eosinophil count	Hematologic QT	rs75107793	chr22	50190508	0.106	A	G	2.9e-17	0.0342	6.66e-09	0.04557	1.84e-10	0.03009
Gamma glutamyl transpeptidase	Other QT	rs1668871	chr1	205268009	0.0468	C	T	3.52e-07	-0.0117	0.00709	-0.01316	1.45e-05	-0.01129
Gamma glutamyl transpeptidase	Other QT	rs1260326	chr2	27508073	0.0432	T	C	3.78e-134	0.0566	2.59e-15	0.03924	6.14e-124	0.06135
Gamma glutamyl transpeptidase	Other QT	rs149290349	chr2	43224818	0.0719	G	A	2.09e-10	-0.028	5.53e-06	-0.04841	8.93e-07	-0.02383
Gamma glutamyl transpeptidase	Other QT	rs7560328	chr2	201300114	0.0216	C	A	2.18e-10	0.0147	5.05e-06	0.022	2.17e-06	0.01255
Gamma glutamyl transpeptidase	Other QT	rs17572109	chr2	218229211	0.0363	A	G	2.12e-17	0.0222	0.0037	0.01514	4.39e-16	0.02458
Gamma glutamyl transpeptidase	Other QT	rs13108218	chr4	3442204	0.0223	A	G	2.87e-26	0.0245	0.000385	0.01742	4.26e-24	0.02655
Gamma glutamyl transpeptidase	Other QT	rs11735092	chr4	87305079	0.0219	C	T	1.61e-10	-0.0144	0.00448	-0.01357	9.98e-09	-0.01465
Gamma glutamyl transpeptidase	Other QT	rs7706078	chr5	76444374	0.0163	C	T	2.94e-08	0.0124	0.00174	0.01472	4.04e-06	0.01178
Gamma glutamyl transpeptidase	Other QT	rs56363865	chr5	78489919	0.031	T	C	6.94e-08	0.0138	0.0158	0.01282	1.39e-06	0.01407
Gamma glutamyl transpeptidase	Other QT	rs13289095	chr9	128704210	0.0284	G	T	2.15e-59	0.0512	2.45e-18	0.05776	4.98e-43	0.04931
Gamma glutamyl transpeptidase	Other QT	rs34346558	chr10	11862835	0.021	C	A	5.53e-13	0.02	0.000213	0.02211	5.6e-10	0.01944
Gamma glutamyl transpeptidase	Other QT	rs10761731,rs71476393	chr10	63267850	0.0739	T	A	8.92e-12	0.0154	0.00127	0.01524	1.81e-09	0.01543
Gamma glutamyl transpeptidase	Other QT	rs2068888	chr10	93079885	0.0229	G	A	6.45e-25	0.0231	0.00128	0.01525	2.06e-23	0.02531
Gamma glutamyl transpeptidase	Other QT	rs7310409	chr12	120987058	0.0203	G	A	< 1E-310	0.1253	2.86e-134	0.12077	< 1E-310	0.12655
Gamma glutamyl transpeptidase	Other QT	rs2297066	chr14	103100498	0.0517	G	C	< 1E-310	0.1256	1.06e-103	0.12301	< 1E-310	0.12624
Gamma glutamyl transpeptidase	Other QT	rs744153	chr14	103110107	0.0258	C	G	9.25e-184	-0.0822	1.97e-37	-0.07683	1.93e-148	-0.08378
Gamma glutamyl transpeptidase	Other QT	rs139974673	chr15	43735687	0.1042	C	T	4.57e-16	-0.0573	1.82e-05	-0.06152	4.93e-12	-0.05595
Gamma glutamyl transpeptidase	Other QT	rs1049868	chr16	85673027	0.0217	C	T	6.08e-07	0.0123	0.000406	0.01829	0.000173	0.01056
Gamma glutamyl transpeptidase	Other QT	rs1048317	chr17	31376984	0.0192	C	T	9.84e-12	0.0156	0.0264	0.01077	6.31e-11	0.01702
Gamma glutamyl transpeptidase	Other QT	rs8178824	chr17	66228657	0.093	T	C	3.94e-08	0.039	0.0207	0.05281	5.07e-07	0.03755
Gamma glutamyl transpeptidase	Other QT	rs6512220	chr19	17732986	0.0136	C	T	4.83e-30	0.0254	1.81e-06	0.02254	3.73e-25	0.02618
Gamma glutamyl transpeptidase	Other QT	rs12721051	chr19	44918903	0.0247	C	G	3.17e-09	0.0167	3.02e-06	0.02754	2.69e-05	0.01352
Gamma glutamyl transpeptidase	Other QT	rs73036520	chr19	45246226	0.0479	G	C	1.34e-08	-0.0147	0.00237	-0.0169	1.43e-06	-0.01405
Heart rate	Cardiovascular QT	rs17853159	chr1	45345193	0.0287	A	G	2.15e-10	0.0263	0.0187	0.02648	3.67e-09	0.02631
Heart rate	Cardiovascular QT	rs1342442	chr1	156496907	0.0227	G	A	9.58e-13	-0.0169	0.00776	-0.01649	3.55e-11	-0.01695
Heart rate	Cardiovascular QT	rs1260326	chr2	27508073	0.0432	T	C	5.92e-32	0.0273	0.00388	0.01826	1.22e-30	0.02865
Heart rate	Cardiovascular QT	rs1047440	chr5	123346140	0.0137	T	C	3.64e-13	0.0165	0.01	0.01554	1.05e-11	0.01662
Heart rate	Cardiovascular QT	rs13247874	chr7	73596112	0.0193	C	T	3.89e-08	0.0155	0.0217	0.0172	5.75e-07	0.01523
Heart rate	Cardiovascular QT	rs2900177	chr9	120735367	0.0215	T	C	8.6e-12	0.0168	0.0132	0.01609	1.97e-10	0.01686
Heart rate	Cardiovascular QT	rs174560	chr11	61814292	0.043	C	T	1.03e-32	0.0287	0.0207	0.01451	7.31e-33	0.03118
Height	Anthropometric QT	rs35343437	chr1	36307804	0.0153	T	G	9.07e-11	-0.0158	0.00303	-0.01719	7.95e-09	-0.01554
Height	Anthropometric QT	rs10789481	chr1	45917911	0.0195	G	C	1e-09	-0.015	0.00291	-0.01718	8.8e-08	-0.01454
Height	Anthropometric QT	rs945631	chr1	92960610	0.0398	G	A	2.62e-13	-0.0431	0.000193	-0.04312	3.16e-10	-0.04314
Height	Anthropometric QT	rs1260326	chr2	27508073	0.0432	T	C	5.29e-19	-0.0224	0.00222	-0.01867	4.82e-17	-0.02318
Height	Anthropometric QT	rs2301984	chr2	74493928	0.0248	G	A	5.59e-07	0.0177	0.000884	0.02816	6.88e-05	0.01549
Height	Anthropometric QT	rs17572109	chr2	218229211	0.0363	A	G	8.83e-18	-0.0247	0.0016	-0.0203	1.02e-15	-0.02585
Height	Anthropometric QT	rs1388786	chr3	27330731	0.0209	A	G	2.77e-07	-0.014	0.0245	-0.01405	3.83e-06	-0.01404
Height	Anthropometric QT	rs9809116	chr3	72348128	0.0229	G	A	1.05e-49	-0.037	2.79e-07	-0.0304	2.84e-44	-0.0384
Height	Anthropometric QT	rs6815294	chr4	7040622	0.0183	A	G	2.3e-07	0.0127	0.00646	0.01584	9.1e-06	0.01206
Height	Anthropometric QT	rs58408429	chr4	56903658	0.0326	T	C	3.53e-30	-0.0358	3.64e-05	-0.03057	1.41e-26	-0.03689
Height	Anthropometric QT	rs34651	chr5	72848178	0.0383	T	C	5.07e-21	-0.0423	5.03e-07	-0.0547	8.24e-16	-0.03977
Height	Anthropometric QT	rs1047440	chr5	123346140	0.0137	T	C	4.01e-27	-0.0264	6.32e-06	-0.0263	1.18e-22	-0.02647
Height	Anthropometric QT	rs11950562	chr5	132316836	0.0297	A	C	6.53e-50	-0.0362	8.31e-08	-0.03108	7.52e-44	-0.03732	ǂ
Height	Anthropometric QT	rs2260230	chr7	2783352	0.0283	A	T	5.66e-115	-0.0611	4.41e-14	-0.04885	1.64e-103	-0.0636
Height	Anthropometric QT	rs3735485	chr7	44969742	0.0178	G	A	1.32e-06	-0.0163	0.000862	-0.02654	0.000156	-0.01406
Height	Anthropometric QT	rs13247874	chr7	73596112	0.0193	C	T	3.74e-07	-0.0155	0.0373	-0.01502	3.55e-06	-0.01559
Height	Anthropometric QT	rs11556924	chr7	130023656	0.0236	T	C	9.08e-12	0.0171	6.75e-06	0.02734	5.07e-08	0.01498
Height	Anthropometric QT	rs11993233	chr8	143928115	0.0425	G	A	7.83e-26	-0.0258	0.00869	-0.01552	3.97e-25	-0.02796
Height	Anthropometric QT	rs10116799	chr9	113422027	0.0243	T	C	2.59e-10	-0.0254	7.83e-05	-0.03418	4.06e-07	-0.02303
Height	Anthropometric QT	rs2520099	chr9	134053017	0.0313	C	T	1.5e-10	0.0176	0.00832	0.01695	5.3e-09	0.01769
Height	Anthropometric QT	rs34346558	chr10	11862835	0.021	C	A	3.58e-10	0.0189	0.0107	0.01867	1.01e-08	0.01898
Height	Anthropometric QT	rs10761731,rs71476393	chr10	63267850	0.0739	T	A	3.24e-08	0.0136	0.0136	0.01427	7.48e-07	0.01342
Height	Anthropometric QT	rs10762859	chr10	79343614	0.0158	A	T	5.67e-37	-0.0311	4.09e-08	-0.03187	2.14e-30	-0.03095
Height	Anthropometric QT	rs3817334	chr11	47629441	0.0232	C	T	2.38e-28	0.0272	2.43e-08	0.03249	9.39e-22	0.026
Height	Anthropometric QT	rs35082997,rs397713263	chr12	50506605	0.0273	AGT	A	2.33e-12	-0.0178	0.0309	-0.01306	1.73e-11	-0.01878
Height	Anthropometric QT	rs1270594	chr12	123208418	0.0282	T	A	1.25e-38	-0.039	4.31e-05	-0.02752	9.1e-36	-0.04183
Height	Anthropometric QT	rs35817718	chr13	32567803	0.023	A	C	3.63e-17	0.0211	3.33e-06	0.02779	9.85e-13	0.01967
Height	Anthropometric QT	rs11622135	chr14	68001175	0.0425	G	A	3.22e-15	0.0254	5.19e-05	0.03136	9.29e-12	0.02413
Height	Anthropometric QT	rs4906212	chr14	102515258	0.0314	C	T	2.33e-16	0.0238	0.000363	0.02432	1.48e-13	0.02371
Height	Anthropometric QT	rs4888387	chr16	75355857	0.016	G	T	3.06e-08	0.0136	0.00607	0.01601	1.36e-06	0.01312
Height	Anthropometric QT	rs77542162	chr17	69085137	0.0469	A	G	1.81e-10	-0.0512	0.0081	-0.04854	6.52e-09	-0.05183
Height	Anthropometric QT	rs11082304	chr18	23141009	0.0527	G	T	1.3e-75	-0.0443	2.05e-12	-0.04031	5.65e-65	-0.04517
Height	Anthropometric QT	rs6060986	chr20	31838494	0.0286	G	A	4.49e-09	-0.0156	0.00364	-0.01811	3.18e-07	-0.01507
Lymphocyte count	Hematologic QT	rs2236074	chr1	27884873	0.0215	G	A	3.88e-14	0.0171	0.00548	0.01275	1.08e-12	0.01849
Lymphocyte count	Hematologic QT	rs7529794	chr1	39937698	0.0263	T	G	1.66e-15	0.0194	9.29e-07	0.02389	2e-10	0.01795
Lymphocyte count	Hematologic QT	rs79898419	chr1	91122004	0.0229	G	A	1.09e-07	0.0136	0.00657	0.01485	4.85e-06	0.01323
Lymphocyte count	Hematologic QT	rs333947	chr1	109928142	0.0229	A	G	1.27e-14	0.0234	0.00185	0.0192	1.3e-12	0.02468
Lymphocyte count	Hematologic QT	rs10174	chr1	185297982	0.0142	A	G	2.26e-08	0.0123	0.0383	0.00928	1.52e-07	0.01328
Lymphocyte count	Hematologic QT	rs5780225,rs751257259,rs763749135,rs796130745	chr1	204292903	0.0171	C	CTGTTAG	4.79e-14	0.0181	0.00784	0.01286	7.99e-13	0.01977
Lymphocyte count	Hematologic QT	rs1891058	chr1	213764039	0.0162	G	A	1.23e-09	0.0135	0.00069	0.01545	4.1e-07	0.01292
Lymphocyte count	Hematologic QT	rs56043070	chr1	247556467	0.1314	G	A	1.22e-12	0.03	0.00968	0.02284	2.38e-11	0.03217
Lymphocyte count	Hematologic QT	rs35330522	chr2	12736934	0.0171	A	G	9.9e-13	0.0155	0.000321	0.01582	7.33e-10	0.01538
Lymphocyte count	Hematologic QT	rs72781667	chr2	24002797	0.0197	A	G	7.05e-50	-0.0454	2.22e-08	-0.03558	1.01e-43	-0.04828
Lymphocyte count	Hematologic QT	rs1260326	chr2	27508073	0.0432	T	C	3.29e-29	0.025	1.48e-09	0.02809	2.53e-21	0.02408
Lymphocyte count	Hematologic QT	rs149290349	chr2	43224818	0.0719	G	A	1.68e-46	0.0614	8.41e-08	0.05335	2.07e-40	0.06322
Lymphocyte count	Hematologic QT	rs7560328	chr2	201300114	0.0216	C	A	1.13e-22	0.022	0.00772	0.01203	1.5e-22	0.02534
Lymphocyte count	Hematologic QT	rs11676298	chr2	226427015	0.0338	G	C	2.06e-21	0.0258	3.59e-08	0.02961	7.01e-15	0.0245
Lymphocyte count	Hematologic QT	rs55664157	chr2	233366008	0.0266	T	A	1.57e-08	0.0185	0.0288	0.014	1.31e-07	0.0201
Lymphocyte count	Hematologic QT	rs9810259	chr3	12226691	0.0336	C	G	6.3e-41	0.0294	7.89e-09	0.02622	8.55e-34	0.03042
Lymphocyte count	Hematologic QT	rs2371108	chr3	27715527	0.0145	T	G	3.63e-23	0.0219	1.39e-05	0.01956	4.2e-19	0.0227
Lymphocyte count	Hematologic QT	rs17295246	chr3	123386874	0.017	G	A	1.78e-15	0.0205	7.95e-05	0.02038	4.9e-12	0.02052
Lymphocyte count	Hematologic QT	rs9829114	chr3	196791752	0.02	G	A	1.66e-47	0.0318	1.9e-12	0.03167	1.11e-36	0.03189
Lymphocyte count	Hematologic QT	rs11734099	chr4	6889708	0.0519	A	G	3.13e-08	0.0156	0.0102	0.01447	9.28e-07	0.01596
Lymphocyte count	Hematologic QT	rs58408429	chr4	56903658	0.0326	T	C	1.21e-17	0.0237	5.15e-08	0.03048	1.6e-11	0.02151
Lymphocyte count	Hematologic QT	rs4699156	chr4	105114278	0.0229	C	A	1.38e-08	0.0134	0.00962	0.01276	4.35e-07	0.01356
Lymphocyte count	Hematologic QT	rs6533483	chr4	109966833	0.0274	G	A	1.46e-14	0.017	0.000847	0.01507	3.73e-12	0.01762
Lymphocyte count	Hematologic QT	rs112969588	chr4	156770941	0.0288	T	C	4.56e-07	0.0187	0.00475	0.02082	2.75e-05	0.01798
Lymphocyte count	Hematologic QT	rs7706078	chr5	76444374	0.0163	C	T	3.83e-09	0.0128	0.0121	0.01102	8.79e-08	0.01338
Lymphocyte count	Hematologic QT	rs2210366	chr6	135094070	0.0735	G	A	5.9e-11	-0.0162	0.000889	-0.01677	1.69e-08	-0.01608
Lymphocyte count	Hematologic QT	rs9483788	chr6	135114363	0.0998	C	T	8.09e-45	-0.0346	7.95e-18	-0.04303	1.77e-29	-0.0319
Lymphocyte count	Hematologic QT	rs7789916	chr7	13987932	0.0186	G	A	3.09e-14	0.018	0.000169	0.01789	4.18e-11	0.01803
Lymphocyte count	Hematologic QT	rs2710804	chr7	36044919	0.0197	C	T	1.13e-08	0.0127	0.0185	0.01076	1.75e-07	0.01335
Lymphocyte count	Hematologic QT	rs3735485	chr7	44969742	0.0178	G	A	8.65e-46	0.0424	1.03e-07	0.03234	2.14e-40	0.04561
Lymphocyte count	Hematologic QT	rs4947490	chr7	55092845	0.0161	G	A	3e-07	0.0119	0.00609	0.01311	1.44e-05	0.0115
Lymphocyte count	Hematologic QT	rs62471615	chr7	131062196	0.0226	C	A	2.3e-12	0.0172	0.00354	0.01433	1.4e-10	0.01816
Lymphocyte count	Hematologic QT	rs3731211	chr9	21986848	0.0392	A	T	3.38e-62	0.0399	9e-10	0.02996	3.25e-55	0.04311
Lymphocyte count	Hematologic QT	rs10757287	chr9	22143571	0.0437	A	T	1.28e-44	0.0426	3.21e-07	0.03579	3.62e-39	0.04413
Lymphocyte count	Hematologic QT	rs741917	chr9	35707057	0.02	C	T	3.4e-16	0.0198	1.12e-05	0.02222	5.32e-12	0.01905
Lymphocyte count	Hematologic QT	rs10973700	chr9	38196120	0.0255	G	C	5.44e-15	0.0169	1.16e-06	0.02139	4.62e-10	0.01545
Lymphocyte count	Hematologic QT	rs142550358	chr9	88777771	0.0726	TTC	T	2.37e-39	0.0617	8.93e-06	0.03893	4.04e-37	0.07097
Lymphocyte count	Hematologic QT	rs2900177	chr9	120735367	0.0215	T	C	8.01e-19	0.0208	1.47e-05	0.02055	1.09e-14	0.02086
Lymphocyte count	Hematologic QT	rs11014291	chr10	24909758	0.0215	T	C	3.39e-44	0.0312	2.77e-14	0.03482	9.83e-32	0.03002
Lymphocyte count	Hematologic QT	rs61848370	chr10	49069530	0.0329	G	T	3.98e-28	0.0279	4.11e-05	0.02054	4.53e-25	0.03038
Lymphocyte count	Hematologic QT	rs11602052	chr11	69197107	0.0174	C	G	2.62e-08	0.0125	3.7e-05	0.01876	4.98e-05	0.01048
Lymphocyte count	Hematologic QT	rs6589810	chr11	120363199	0.0194	A	G	2.34e-07	0.0114	0.00489	0.01238	1.39e-05	0.01102
Lymphocyte count	Hematologic QT	rs34038797	chr12	630843	0.0255	C	G	2.35e-16	0.0179	0.000988	0.01462	4.03e-14	0.01892
Lymphocyte count	Hematologic QT	rs887477	chr12	6336816	0.0159	A	C	2.77e-25	0.0225	6.26e-07	0.02187	7.66e-20	0.0227
Lymphocyte count	Hematologic QT	rs2364482	chr12	6392965	0.0264	G	T	1.56e-91	0.0557	4.71e-29	0.06539	4.78e-65	0.05296
Lymphocyte count	Hematologic QT	rs11168249	chr12	47814585	0.0333	C	T	6.44e-15	-0.0169	0.00176	-0.01377	6.65e-13	-0.01791
Lymphocyte count	Hematologic QT	rs3809272	chr12	111362454	0.085	G	A	6.23e-82	0.0449	1.78e-11	0.03194	3.2e-74	0.04902
Lymphocyte count	Hematologic QT	rs1270594	chr12	123208418	0.0282	T	A	3.33e-15	-0.0208	0.000234	-0.01884	2.93e-12	-0.02158
Lymphocyte count	Hematologic QT	rs36084521	chr14	93050053	0.0414	G	T	1.4e-09	0.02	4.01e-05	0.02489	5.32e-06	0.01799
Lymphocyte count	Hematologic QT	rs139974673	chr15	43735687	0.1042	C	T	4.57e-10	0.0425	0.0224	0.03059	3.84e-09	0.04665
Lymphocyte count	Hematologic QT	rs1112173	chr17	37399966	0.0191	T	C	9.27e-13	0.0159	0.00402	0.01289	4.62e-11	0.01693
Lymphocyte count	Hematologic QT	rs2034309	chr17	74691926	0.0228	T	C	9.39e-14	0.0194	0.0115	0.01278	7.48e-13	0.02175
Lymphocyte count	Hematologic QT	rs11082304	chr18	23141009	0.0527	G	T	2.88e-08	0.0119	0.000803	0.01472	7.41e-06	0.01105
Lymphocyte count	Hematologic QT	rs73036520	chr19	45246226	0.0479	G	C	1.18e-07	0.0133	0.000719	0.01761	2.84e-05	0.01195
Lymphocyte count	Hematologic QT	rs3865444	chr19	51224706	0.0239	C	A	1.97e-18	0.02	0.00149	0.01461	1.29e-16	0.02181
Lymphocyte count	Hematologic QT	rs6055955	chr20	8623534	0.0194	C	T	3.29e-30	0.0246	0.000125	0.01676	6.52e-28	0.02707
Lymphocyte count	Hematologic QT	rs6103669	chr20	44188205	0.016	G	A	1.37e-06	0.0115	0.00187	0.01503	0.000151	0.01037
Lymphocyte count	Hematologic QT	rs2142218	chr21	15059123	0.0195	T	C	8.23e-10	0.0179	0.0132	0.01424	1.45e-08	0.01922
Lymphocyte count	Hematologic QT	rs2238784	chr22	19985036	0.0235	A	G	2.98e-17	0.0199	0.000308	0.01687	1.66e-14	0.02092
Mean arterial pressure	Cardiovascular QT	rs66530629	chr1	24705677	0.0182	G	A	1.19e-11	-0.0177	0.00392	-0.01862	8.26e-10	-0.01754
Mean arterial pressure	Cardiovascular QT	rs2046823	chr3	56744983	0.0309	A	G	1.1e-07	-0.0136	4.62e-05	-0.02538	6.7e-05	-0.01121
Mean arterial pressure	Cardiovascular QT	rs112273618,rs34208219	chr6	109296454	0.0225	AAAG	A	3.73e-08	-0.0124	0.00463	-0.01568	1.91e-06	-0.01178
Mean arterial pressure	Cardiovascular QT	rs36056437	chr8	8935355	0.0155	G	T	6.12e-18	-0.0195	0.00303	-0.01629	4.3e-16	-0.0201	ǂ
Mean arterial pressure	Cardiovascular QT	rs10817007	chr9	110392967	0.0239	G	T	1.07e-11	0.0233	0.0462	0.0187	7.06e-11	0.02398
Mean arterial pressure	Cardiovascular QT	rs10840453	chr11	10643354	0.0223	C	T	1.11e-13	-0.0185	8.62e-05	-0.02414	1.73e-10	-0.01742
Mean arterial pressure	Cardiovascular QT	rs35429	chr12	115118062	0.0213	A	G	6.03e-22	0.0222	0.00432	0.01595	1.71e-20	0.02354	ǂ
Mean arterial pressure	Cardiovascular QT	rs4888387	chr16	75355857	0.016	G	T	4.18e-10	0.0143	0.00825	0.01474	1.5e-08	0.01418
Mean arterial pressure	Cardiovascular QT	rs73036520	chr19	45246226	0.0479	G	C	8.33e-13	-0.0186	0.000178	-0.0245	6.68e-10	-0.0175
Mean platelet volume	Hematologic QT	rs1417986	chr1	7737674	0.0228	A	T	3.03e-38	-0.0314	2.07e-07	-0.0262	1.17e-32	-0.03302
Mean platelet volume	Hematologic QT	rs11121529	chr1	10211630	0.0415	C	G	2.98e-136	-0.0904	2.51e-28	-0.08491	6.84e-110	-0.09199
Mean platelet volume	Hematologic QT	rs56214942	chr1	25565468	0.0226	A	G	1.4e-62	-0.0388	1.06e-19	-0.04473	5.31e-45	-0.03708
Mean platelet volume	Hematologic QT	rs157198	chr1	28877395	0.0292	T	C	1.11e-48	-0.0616	3.18e-14	-0.05783	3.52e-36	-0.06326
Mean platelet volume	Hematologic QT	rs7529794	chr1	39937698	0.0263	T	G	7.79e-20	-0.0238	0.00155	-0.01721	4.65e-18	-0.02585
Mean platelet volume	Hematologic QT	rs17853159	chr1	45345193	0.0287	A	G	6.71e-28	-0.0467	2.46e-06	-0.04364	4.57e-23	-0.04751
Mean platelet volume	Hematologic QT	rs2999157	chr1	112690571	0.0313	G	A	5.86e-43	-0.0318	5.2e-18	-0.04245	6.25e-28	-0.02876
Mean platelet volume	Hematologic QT	rs3767812	chr1	117612998	0.0411	A	G	4.12e-59	-0.046	5.48e-12	-0.04413	8.92e-49	-0.04646
Mean platelet volume	Hematologic QT	rs12041331	chr1	156899922	0.0401	A	G	3.51e-90	-0.0862	6.3e-13	-0.07222	1.97e-79	-0.08935
Mean platelet volume	Hematologic QT	rs6425522	chr1	171976942	0.0646	T	C	< 1E-310	-0.1343	3.09e-114	-0.12775	< 1E-310	-0.13659
Mean platelet volume	Hematologic QT	rs1124025	chr1	199010689	0.0266	G	C	5.33e-27	0.0292	2e-10	0.03643	1.43e-18	0.02714	§
Mean platelet volume	Hematologic QT	rs1172155	chr1	205251113	0.0499	C	T	5.43e-171	-0.1001	6.6e-26	-0.08724	1.51e-147	-0.10309
Mean platelet volume	Hematologic QT	rs1891058	chr1	213764039	0.0162	G	A	5.95e-17	-0.0199	1.56e-06	-0.0244	4.47e-12	-0.01868
Mean platelet volume	Hematologic QT	rs41315846	chr1	247549001	0.0549	C	T	8.24e-129	-0.0565	2.17e-18	-0.04356	4.91e-114	-0.06011
Mean platelet volume	Hematologic QT	rs56043070	chr1	247556467	0.1314	G	A	1.6e-154	-0.1196	4.16e-17	-0.08264	4.75e-143	-0.12952
Mean platelet volume	Hematologic QT	rs1260326	chr2	27508073	0.0432	T	C	1.17e-13	-0.0176	0.0175	-0.01229	1.06e-12	-0.01898
Mean platelet volume	Hematologic QT	rs655029	chr2	31254972	0.0715	A	G	1.51e-272	-0.0901	2.31e-66	-0.09346	2.69e-208	-0.08909
Mean platelet volume	Hematologic QT	rs7563723	chr2	37819920	0.0192	T	C	3.95e-21	-0.0232	9.79e-07	-0.02545	6.52e-16	-0.02254
Mean platelet volume	Hematologic QT	rs58966835	chr2	66423642	0.0689	T	C	4.9e-20	-0.0743	0.00159	-0.09162	6.27e-18	-0.07285
Mean platelet volume	Hematologic QT	rs939136	chr2	66450399	0.0221	C	G	8.3e-24	-0.0246	0.000216	-0.01962	4.7e-21	-0.026
Mean platelet volume	Hematologic QT	rs3771529	chr2	69937708	0.0341	G	A	9.81e-37	-0.0366	1.26e-10	-0.03865	1.01e-27	-0.03595
Mean platelet volume	Hematologic QT	rs2118446	chr2	108529352	0.0191	T	C	1.93e-17	-0.0204	8.98e-05	-0.01979	4.6e-14	-0.02063
Mean platelet volume	Hematologic QT	rs4849842	chr2	120255090	0.0309	T	A	4.97e-61	-0.041	9.42e-16	-0.04298	5.43e-47	-0.04051
Mean platelet volume	Hematologic QT	rs12052715	chr2	159820864	0.0369	C	G	1.07e-11	0.0174	1.91e-06	0.02513	2.87e-07	0.015	§
Mean platelet volume	Hematologic QT	rs7585866	chr2	191831529	0.0175	G	A	3.11e-61	-0.0398	2.13e-11	-0.03484	1.04e-51	-0.04116
Mean platelet volume	Hematologic QT	rs72932729	chr2	202785544	0.0208	T	C	1.7e-13	-0.017	0.000783	-0.01638	5.29e-11	-0.01719
Mean platelet volume	Hematologic QT	rs1047891	chr2	210675783	0.0312	C	A	4.61e-39	-0.0327	9.74e-06	-0.02454	2.25e-35	-0.03472
Mean platelet volume	Hematologic QT	rs17572109	chr2	218229211	0.0363	A	G	5.02e-44	-0.0375	3.29e-09	-0.03211	1.14e-36	-0.03928
Mean platelet volume	Hematologic QT	rs116778355	chr2	224951925	0.063	A	T	1.77e-09	-0.0514	0.000298	-0.06885	8.77e-07	-0.04705
Mean platelet volume	Hematologic QT	rs78909033	chr2	240571486	0.0608	A	G	< 1E-310	-0.1736	1.11e-99	-0.14392	< 1E-310	-0.18282
Mean platelet volume	Hematologic QT	rs7618405	chr3	18209017	0.0427	C	A	1.89e-42	-0.0387	2.87e-14	-0.04501	3.93e-30	-0.03687
Mean platelet volume	Hematologic QT	rs62240975	chr3	18444681	0.0195	G	A	4.19e-09	-0.0159	0.000204	-0.02038	3.31e-06	-0.01443
Mean platelet volume	Hematologic QT	rs397949584,rs57383920	chr3	47207585	0.0187	T	TA	2.73e-17	-0.0251	3.9e-06	-0.02967	9.93e-13	-0.02387
Mean platelet volume	Hematologic QT	rs71617297	chr3	56690065	0.0292	G	T	5.32e-45	-0.0382	0.0219	-0.02878	5.56e-44	-0.03861
Mean platelet volume	Hematologic QT	rs17288936	chr3	56822572	0.1017	C	T	< 1E-310	-0.1609	5.76e-75	-0.1455	< 1E-310	-0.16561
Mean platelet volume	Hematologic QT	rs17825630	chr3	56916027	0.0485	A	G	3.5e-46	-0.048	0.000137	-0.02572	3.45e-46	-0.05543
Mean platelet volume	Hematologic QT	rs6786088	chr3	58329348	0.0336	T	C	7.11e-27	-0.0265	8.31e-09	-0.02974	1.04e-19	-0.02548
Mean platelet volume	Hematologic QT	rs3804749	chr3	123114156	0.0364	C	T	4.01e-87	-0.0471	6.96e-24	-0.05202	2.92e-65	-0.04572
Mean platelet volume	Hematologic QT	rs73199529	chr3	124837573	0.0721	T	G	1.48e-71	-0.1442	2.31e-08	-0.10551	7.12e-66	-0.15285
Mean platelet volume	Hematologic QT	rs557662044	chr3	129419788	0.5134	T	C	4.78e-59	-0.6608	4.79e-29	-0.64044	8.56e-32	-0.68178
Mean platelet volume	Hematologic QT	rs77232317	chr3	167747119	0.0173	A	G	1.06e-47	-0.038	2.09e-14	-0.04214	4.25e-35	-0.0368
Mean platelet volume	Hematologic QT	rs9860749	chr3	179013232	0.0299	G	A	9.87e-19	-0.0235	5.14e-06	-0.02512	3.53e-14	-0.02299
Mean platelet volume	Hematologic QT	rs35537543	chr4	3218574	0.1472	A	G	3.09e-20	-0.1975	2.13e-05	-0.19089	2.86e-16	-0.1995
Mean platelet volume	Hematologic QT	rs11734099	chr4	6889708	0.0519	A	G	1.11e-265	-0.1036	2.46e-49	-0.0923	3.28e-219	-0.10685
Mean platelet volume	Hematologic QT	rs62291089	chr4	6908608	0.0174	C	G	2.15e-25	-0.0311	0.000181	-0.02268	6.96e-23	-0.03384
Mean platelet volume	Hematologic QT	rs58408429	chr4	56903658	0.0326	T	C	3.22e-23	-0.0291	2.05e-06	-0.02955	2.86e-18	-0.02897
Mean platelet volume	Hematologic QT	rs6532796	chr4	99121091	0.0206	G	A	2.29e-12	-0.0176	0.00731	-0.01443	7.21e-11	-0.01847
Mean platelet volume	Hematologic QT	rs4699156	chr4	105114278	0.0229	C	A	5.85e-22	-0.024	0.00703	-0.01476	3.78e-21	-0.02638
Mean platelet volume	Hematologic QT	rs7705526	chr5	1285859	0.0391	A	C	3.11e-17	0.0208	4.19e-06	0.02377	1.18e-12	0.01996	ǂ§
Mean platelet volume	Hematologic QT	rs2853677	chr5	1287079	0.0319	G	A	1.2e-15	0.0186	0.000615	0.0171	4.38e-13	0.01905	§
Mean platelet volume	Hematologic QT	rs35179196	chr5	62235390	0.0178	A	AT	1.17e-29	-0.0264	9.12e-05	-0.01957	7.76e-27	-0.02837
Mean platelet volume	Hematologic QT	rs34651	chr5	72848178	0.0383	T	C	1.11e-40	-0.0567	1.66e-13	-0.06802	3.22e-29	-0.0536
Mean platelet volume	Hematologic QT	rs7706078	chr5	76444374	0.0163	C	T	2.97e-35	-0.0287	3.87e-07	-0.0248	8.49e-30	-0.02977
Mean platelet volume	Hematologic QT	rs34968964	chr5	76665143	0.1795	G	C	1.47e-110	-0.3397	6e-22	-0.34741	2.16e-90	-0.33807
Mean platelet volume	Hematologic QT	rs34592828	chr5	76701084	0.1445	G	A	< 1E-310	-0.2829	9.98e-99	-0.28761	< 1E-310	-0.28197
Mean platelet volume	Hematologic QT	rs114694170	chr5	88884379	0.144	C	T	2.19e-222	-0.1492	2.65e-60	-0.14436	3.79e-164	-0.1511
Mean platelet volume	Hematologic QT	rs57486725	chr5	111725319	0.0465	T	G	1.28e-10	0.0283	0.0124	0.02488	2.94e-09	0.0291	§
Mean platelet volume	Hematologic QT	rs11950562	chr5	132316836	0.0297	A	C	2.61e-91	-0.0466	7.83e-23	-0.04828	2.83e-70	-0.04608	ǂ
Mean platelet volume	Hematologic QT	rs329117	chr5	134524410	0.0162	C	T	5.77e-28	-0.0256	4.53e-07	-0.02527	2.18e-22	-0.02565
Mean platelet volume	Hematologic QT	rs6556405	chr5	159208094	0.0293	T	C	2.88e-133	-0.0656	4.42e-19	-0.05207	1.99e-117	-0.06925
Mean platelet volume	Hematologic QT	rs214053	chr6	25527735	0.0434	T	C	2.23e-104	-0.0499	1.72e-26	-0.0523	9.48e-80	-0.04928
Mean platelet volume	Hematologic QT	rs76976387	chr6	36553586	0.1139	A	G	6.85e-110	-0.2375	1.31e-48	-0.24741	2.82e-63	-0.23087
Mean platelet volume	Hematologic QT	rs7772202	chr6	47653843	0.0289	A	G	2.28e-66	-0.0447	1.1e-20	-0.05273	5.8e-48	-0.04258
Mean platelet volume	Hematologic QT	rs112273618,rs34208219	chr6	109296454	0.0225	AAAG	A	6.58e-13	-0.0165	5.07e-06	-0.02241	1.08e-08	-0.01487
Mean platelet volume	Hematologic QT	rs35548455	chr6	116399351	0.0279	T	C	1.12e-10	-0.0288	0.00312	-0.0264	9.41e-09	-0.0296
Mean platelet volume	Hematologic QT	rs723388	chr6	135207584	0.0455	A	G	3.31e-09	0.0139	0.00533	0.01401	1.81e-07	0.01382	§
Mean platelet volume	Hematologic QT	rs13236163	chr7	37403010	0.0196	T	C	8.7e-27	-0.0316	1.15e-06	-0.03205	1.33e-21	-0.03152
Mean platelet volume	Hematologic QT	rs11762008	chr7	44864065	0.0317	A	G	1.17e-19	0.021	0.00037	0.01751	5.2e-17	0.02199	§
Mean platelet volume	Hematologic QT	rs13247874	chr7	73596112	0.0193	C	T	3.19e-10	-0.0181	0.00143	-0.01947	5.72e-08	-0.01772
Mean platelet volume	Hematologic QT	rs11764390	chr7	80586889	0.023	A	G	1.01e-28	-0.026	2.09e-12	-0.0345	9.57e-19	-0.02347
Mean platelet volume	Hematologic QT	rs35574453,rs397976140,rs566083700	chr7	80605492	0.0414	GAA	GA	8.15e-27	-0.0514	1.81e-17	-0.08903	1.59e-14	-0.04137
Mean platelet volume	Hematologic QT	rs342293	chr7	106731773	0.0746	C	G	< 1E-310	-0.172	1.11e-258	-0.1684	< 1E-310	-0.17297
Mean platelet volume	Hematologic QT	rs12706108	chr7	116872215	0.0303	T	C	2.67e-26	-0.0286	2.57e-08	-0.03179	1.37e-19	-0.02765
Mean platelet volume	Hematologic QT	rs689341	chr7	123763920	0.0273	C	A	2.46e-15	-0.0195	0.0198	-0.01209	1e-14	-0.02171
Mean platelet volume	Hematologic QT	rs79947009	chr7	123776519	0.0738	G	T	2.38e-22	-0.0418	5.88e-05	-0.0389	7.88e-19	-0.04249
Mean platelet volume	Hematologic QT	rs140553648	chr7	129612295	0.0344	CGCGGGCGG	C	6.73e-11	-0.0279	0.00789	-0.02798	2.5e-09	-0.02783
Mean platelet volume	Hematologic QT	rs73164936	chr7	135983054	0.031	G	A	5.66e-12	-0.0299	0.000196	-0.03409	5.97e-09	-0.02874
Mean platelet volume	Hematologic QT	rs7808461	chr7	152684513	0.0153	T	G	2.33e-19	-0.0209	0.000168	-0.01846	2.57e-16	-0.02165
Mean platelet volume	Hematologic QT	rs1153998	chr7	158827968	0.0397	C	T	2.51e-41	-0.0684	4.74e-11	-0.08241	3.4e-32	-0.06569
Mean platelet volume	Hematologic QT	rs200119611	chr8	21995826	0.0411	G	GT	3.65e-28	-0.07	2.48e-06	-0.08168	2.03e-23	-0.06814
Mean platelet volume	Hematologic QT	rs6993770	chr8	105569300	0.0662	A	T	1.5e-93	-0.0525	3.28e-38	-0.07553	2.33e-61	-0.04703
Mean platelet volume	Hematologic QT	rs1158570	chr8	130318827	0.0171	C	T	3.63e-76	-0.0421	4.42e-21	-0.04603	5.24e-57	-0.04097
Mean platelet volume	Hematologic QT	rs11993233	chr8	143928115	0.0425	G	A	1.16e-49	-0.0343	9.78e-11	-0.03267	1.49e-40	-0.03467
Mean platelet volume	Hematologic QT	rs139204327,rs3831137,rs71312798	chr9	273145	0.0284	T	TTG	1.7e-97	-0.056	4.71e-19	-0.04986	1.61e-80	-0.05783
Mean platelet volume	Hematologic QT	rs9406914	chr9	277776	0.0202	T	C	1.65e-42	-0.0399	6.23e-16	-0.05065	4.73e-29	-0.03689
Mean platelet volume	Hematologic QT	rs142550358	chr9	88777771	0.0726	TTC	T	8.67e-08	0.0268	0.011	0.02478	2.4e-06	0.02746	§
Mean platelet volume	Hematologic QT	rs772407	chr9	90798568	0.0193	C	A	2.43e-08	-0.0127	0.0384	-0.0101	1.83e-07	-0.01349
Mean platelet volume	Hematologic QT	rs10990535	chr9	96328727	0.0459	T	C	4.81e-28	-0.0296	0.000407	-0.02058	5.63e-26	-0.03206
Mean platelet volume	Hematologic QT	rs114266868	chr9	97951319	0.0311	C	T	1.79e-09	-0.0143	0.00175	-0.01594	2.59e-07	-0.01382
Mean platelet volume	Hematologic QT	rs10116799	chr9	113422027	0.0243	T	C	8.64e-15	-0.0292	5.72e-05	-0.02957	3.29e-11	-0.02905
Mean platelet volume	Hematologic QT	rs2900177	chr9	120735367	0.0215	T	C	6.76e-08	-0.0134	0.0441	-0.01062	4.56e-07	-0.01421
Mean platelet volume	Hematologic QT	rs60757417	chr9	132989049	0.0826	C	G	5.51e-124	-0.112	4.68e-26	-0.09938	2.92e-100	-0.11631
Mean platelet volume	Hematologic QT	rs150813342	chr9	132989126	0.4317	C	T	< 1E-310	-0.4881	7e-118	-0.4469	8.4e-265	-0.51196
Mean platelet volume	Hematologic QT	rs2520099	chr9	134053017	0.0313	C	T	1.94e-69	-0.0453	1.58e-15	-0.04347	1.26e-55	-0.04582
Mean platelet volume	Hematologic QT	rs34346558	chr10	11862835	0.021	C	A	2.29e-44	-0.0398	1.26e-15	-0.04967	4.37e-31	-0.0372
Mean platelet volume	Hematologic QT	rs943188	chr10	14542302	0.017	T	C	1.73e-08	-0.0138	2.82e-05	-0.02216	3e-05	-0.01152
Mean platelet volume	Hematologic QT	rs186167801	chr10	63453066	0.1107	G	T	3.88e-16	-0.1184	4.21e-08	-0.15599	5.19e-10	-0.10514
Mean platelet volume	Hematologic QT	rs10762859	chr10	79343614	0.0158	A	T	7.7e-12	-0.0158	0.00262	-0.01485	7.69e-10	-0.01609
Mean platelet volume	Hematologic QT	rs11202654	chr10	88098060	0.0226	G	A	1.34e-20	-0.0329	2.82e-06	-0.03494	8.5e-16	-0.03226
Mean platelet volume	Hematologic QT	rs10886430	chr10	119250744	0.0292	A	G	4.38e-44	-0.0487	1.08e-07	-0.03921	2.2e-38	-0.05138
Mean platelet volume	Hematologic QT	rs11604127	chr11	196944	0.0905	T	C	< 1E-310	-0.1208	1.55e-103	-0.12216	< 1E-310	-0.12037
Mean platelet volume	Hematologic QT	rs9704108	chr11	308065	0.0485	C	T	1.51e-29	-0.0479	6.88e-09	-0.04939	3.35e-22	-0.04742
Mean platelet volume	Hematologic QT	rs10769966	chr11	8825494	0.0279	C	A	4.7e-13	-0.0166	0.00466	-0.01379	2.25e-11	-0.01738
Mean platelet volume	Hematologic QT	rs10840453	chr11	10643354	0.0223	C	T	1.73e-32	-0.0301	1.67e-07	-0.02854	1.61e-26	-0.03058
Mean platelet volume	Hematologic QT	rs10750866	chr11	57637306	0.025	G	A	4.08e-27	-0.0281	1.27e-06	-0.02758	5.67e-22	-0.02829
Mean platelet volume	Hematologic QT	rs174560	chr11	61814292	0.043	C	T	2.87e-105	-0.0533	1.38e-34	-0.06258	1.89e-73	-0.05053
Mean platelet volume	Hematologic QT	rs646809	chr11	95101707	0.0192	T	C	4.96e-38	-0.0362	1.36e-10	-0.038	4.8e-29	-0.03566
Mean platelet volume	Hematologic QT	rs73000929	chr11	114082900	0.0889	G	A	1.42e-62	-0.0975	4.2e-17	-0.09585	3.6e-47	-0.09815
Mean platelet volume	Hematologic QT	rs73000965	chr11	114111599	0.0218	T	A	3.74e-25	-0.0254	1.76e-06	-0.0246	3.76e-20	-0.02569
Mean platelet volume	Hematologic QT	rs77953286	chr11	117043946	0.06	G	C	8.4e-20	-0.0579	2.37e-07	-0.06306	5.63e-14	-0.05598
Mean platelet volume	Hematologic QT	rs216311	chr12	6019277	0.0187	C	T	3.02e-45	-0.0341	8.43e-13	-0.03588	4.18e-34	-0.03355
Mean platelet volume	Hematologic QT	rs7306706	chr12	6106468	0.0298	G	A	7.07e-63	-0.0404	4.49e-08	-0.02719	2.36e-58	-0.04441
Mean platelet volume	Hematologic QT	rs10849413	chr12	6176701	0.0489	A	G	< 1E-310	-0.105	1.8e-87	-0.09758	< 1E-310	-0.10717
Mean platelet volume	Hematologic QT	rs12820720	chr12	8000056	0.0163	C	T	1.73e-48	-0.0348	3e-05	-0.02118	1.07e-46	-0.03863
Mean platelet volume	Hematologic QT	rs76639840	chr12	22457358	0.1383	G	C	2.95e-11	-0.0996	1.33e-07	-0.12535	1.85e-05	-0.0826
Mean platelet volume	Hematologic QT	rs35024086,rs398098094	chr12	29282572	0.0473	T	TA	9.25e-240	-0.0775	2.96e-41	-0.06635	7.33e-202	-0.08078
Mean platelet volume	Hematologic QT	rs7960662	chr12	40085265	0.0153	G	A	6.42e-15	-0.0186	2.76e-08	-0.02798	4.57e-09	-0.01589
Mean platelet volume	Hematologic QT	rs17442910	chr12	40156900	0.1349	T	C	5.29e-14	-0.1282	0.0384	-0.14322	4.57e-13	-0.12727
Mean platelet volume	Hematologic QT	rs11168249	chr12	47814585	0.0333	C	T	5.41e-19	-0.0209	2.68e-07	-0.02539	2.16e-13	-0.01964
Mean platelet volume	Hematologic QT	rs113543437	chr12	49258948	0.0468	G	A	4.5e-108	-0.0982	1.09e-26	-0.09687	3.45e-83	-0.09868
Mean platelet volume	Hematologic QT	rs7133314	chr12	51270728	0.0426	T	C	3.69e-91	-0.0764	5.38e-27	-0.08348	3.47e-66	-0.07427
Mean platelet volume	Hematologic QT	rs10876550	chr12	54318524	0.0557	A	G	< 1E-310	-0.0998	1.41e-85	-0.09762	1.19E-310	-0.10045
Mean platelet volume	Hematologic QT	rs1716505	chr12	64611299	0.0447	G	C	1.42e-158	-0.0682	8.74e-34	-0.06422	8.3e-127	-0.06934
Mean platelet volume	Hematologic QT	rs146785420	chr12	64646112	0.0496	A	ATTAT	1.04e-95	-0.0786	2.45e-19	-0.06703	8.04e-79	-0.08265
Mean platelet volume	Hematologic QT	rs117543282	chr12	64666533	0.0607	G	A	1.61e-38	-0.0757	0.00119	-0.04628	2.43e-37	-0.08164
Mean platelet volume	Hematologic QT	rs76982746	chr12	64669405	0.0953	G	A	4.32e-37	-0.1583	6.26e-12	-0.15439	9.11e-27	-0.16001
Mean platelet volume	Hematologic QT	rs11553699	chr12	121779004	0.105	A	G	< 1E-310	-0.4144	< 1E-310	-0.38895	< 1E-310	-0.42244
Mean platelet volume	Hematologic QT	rs35817718	chr13	32567803	0.023	A	C	9.07e-37	-0.0298	6.91e-07	-0.02511	1.26e-31	-0.03115
Mean platelet volume	Hematologic QT	rs7983902	chr13	46671509	0.0169	C	G	1.33e-36	-0.03	8.42e-09	-0.02874	2.29e-29	-0.0303
Mean platelet volume	Hematologic QT	rs670180	chr13	70662479	0.0207	A	T	9.05e-12	0.0157	0.00126	0.01606	1.84e-09	0.01566	§
Mean platelet volume	Hematologic QT	rs11841319	chr13	109840279	0.0581	C	T	5.19e-10	-0.0236	0.0241	-0.01909	5.89e-09	-0.02473
Mean platelet volume	Hematologic QT	rs7319994	chr13	113355025	0.0325	A	G	3.5e-35	-0.0635	1.11e-10	-0.06863	3.83e-26	-0.06192
Mean platelet volume	Hematologic QT	rs4907618	chr13	113360700	0.0287	A	G	2.16e-104	-0.0496	2.01e-24	-0.05079	9.11e-82	-0.04929
Mean platelet volume	Hematologic QT	rs34723659,rs565104997	chr14	30903115	0.0196	GCT	G	1.26e-30	-0.0302	1.95e-05	-0.02417	5.92e-27	-0.03191
Mean platelet volume	Hematologic QT	rs8011233	chr14	53121039	0.0223	A	C	1.74e-13	-0.0224	0.00622	-0.01759	5.44e-12	-0.0238
Mean platelet volume	Hematologic QT	rs11627485	chr14	65020976	0.0259	C	T	4.55e-32	-0.027	1.69e-07	-0.02549	4.15e-26	-0.02747
Mean platelet volume	Hematologic QT	rs11622135	chr14	68001175	0.0425	G	A	1.81e-23	-0.0303	1.56e-06	-0.03131	2.06e-18	-0.02996
Mean platelet volume	Hematologic QT	rs117672662	chr14	68958750	0.364	T	C	1.43e-62	-0.4637	2.52e-12	-0.50686	5.64e-52	-0.45629
Mean platelet volume	Hematologic QT	rs10220411	chr14	68985371	0.0278	G	A	1.4e-62	-0.0438	2.28e-12	-0.04084	6.43e-52	-0.04449
Mean platelet volume	Hematologic QT	rs116735454	chr14	69087518	0.0837	C	T	3.19e-109	-0.1417	2.38e-34	-0.16663	1.22e-77	-0.13469
Mean platelet volume	Hematologic QT	rs1555405	chr14	100710432	0.0489	G	A	3.94e-10	0.0163	0.000417	0.01873	2.07e-07	0.01552	§
Mean platelet volume	Hematologic QT	rs2146430	chr14	102605488	0.0402	T	G	2.56e-17	-0.0209	1.43e-05	-0.02267	3.37e-13	-0.02037
Mean platelet volume	Hematologic QT	rs2297066	chr14	103100498	0.0517	G	C	2.23e-172	-0.075	1.25e-23	-0.05919	1.63e-152	-0.07913
Mean platelet volume	Hematologic QT	rs744153	chr14	103110107	0.0258	C	G	1.07e-35	-0.0363	3.39e-05	-0.02584	9.94e-33	-0.03923
Mean platelet volume	Hematologic QT	rs7146643	chr14	105291055	0.0329	C	T	5.05e-74	-0.0445	1.34e-18	-0.04521	3.81e-57	-0.04427
Mean platelet volume	Hematologic QT	rs1158246	chr15	56893771	0.028	A	G	5.25e-38	-0.0358	5.98e-09	-0.03465	1.28e-30	-0.03613
Mean platelet volume	Hematologic QT	rs11071720	chr15	63049797	0.0448	C	T	2.32e-143	-0.0632	7.03e-43	-0.07237	3.29e-103	-0.06064
Mean platelet volume	Hematologic QT	rs138843544	chr15	63071291	0.0511	C	T	3.53e-35	-0.0827	9.6e-08	-0.07727	5.39e-29	-0.08414
Mean platelet volume	Hematologic QT	rs149678861	chr15	64882295	0.1242	A	G	1.15e-16	-0.1681	2.49e-15	-0.21644	0.000313	-0.10902
Mean platelet volume	Hematologic QT	rs1719263	chr15	64883993	0.0507	T	G	8.37e-78	-0.0613	9.55e-32	-0.07969	6.3e-50	-0.05572
Mean platelet volume	Hematologic QT	rs8028409	chr15	90963192	0.0318	A	T	8.02e-40	-0.0443	2.55e-10	-0.0431	4.31e-31	-0.04468
Mean platelet volume	Hematologic QT	rs140249978,rs866153759	chr16	448906	0.0478	A	ACT	6.57e-13	-0.0302	0.000293	-0.02926	5.27e-10	-0.0305
Mean platelet volume	Hematologic QT	rs9937661	chr16	4970513	0.0185	T	C	4.38e-64	-0.039	5.14e-23	-0.04816	8.54e-44	-0.03636
Mean platelet volume	Hematologic QT	rs34890846,rs59246045	chr16	8947636	0.0229	A	ATTG	1.46e-19	-0.0265	0.000249	-0.02311	1.09e-16	-0.0274
Mean platelet volume	Hematologic QT	rs151234	chr16	28494339	0.0677	C	G	2.39e-89	-0.0686	5.1e-22	-0.0728	3.61e-69	-0.06754
Mean platelet volume	Hematologic QT	rs56088754	chr16	53124307	0.0177	G	A	2.34e-14	-0.0191	0.0437	-0.01102	4.47e-14	-0.02131
Mean platelet volume	Hematologic QT	rs4783185	chr16	85382020	0.0404	A	G	1.23e-13	-0.0256	4.91e-06	-0.03387	2.32e-09	-0.0233
Mean platelet volume	Hematologic QT	rs9934875	chr16	85398690	0.0193	G	C	2.54e-11	-0.0153	0.00755	-0.01333	8.82e-10	-0.01585
Mean platelet volume	Hematologic QT	rs1049868	chr16	85673027	0.0217	C	T	7.28e-14	-0.0189	0.00281	-0.01601	5.68e-12	-0.01973
Mean platelet volume	Hematologic QT	rs56337033	chr17	4932332	0.1874	C	T	3.25e-26	-0.2346	3.59e-07	-0.2846	9.64e-21	-0.22531
Mean platelet volume	Hematologic QT	rs2243103	chr17	4936105	0.0734	G	C	2.67e-42	-0.0593	4.03e-15	-0.07004	3.08e-29	-0.05591
Mean platelet volume	Hematologic QT	rs9907984	chr17	29399133	0.0544	A	G	< 1E-310	-0.1176	1.67e-58	-0.10148	3.31e-288	-0.12222
Mean platelet volume	Hematologic QT	rs8065958	chr17	29465512	0.0614	T	A	< 1E-310	-0.138	2.59e-142	-0.12368	< 1E-310	-0.14207
Mean platelet volume	Hematologic QT	rs79007502	chr17	35553286	0.0934	C	T	4.93e-60	-0.1031	9.75e-10	-0.10804	6.63e-52	-0.10235
Mean platelet volume	Hematologic QT	rs7503168	chr17	35558885	0.0628	G	A	3.81e-96	-0.0637	2.37e-22	-0.06628	1.35e-75	-0.06306
Mean platelet volume	Hematologic QT	rs201192867	chr17	35572827	0.0936	C	CCT	1.87e-34	-0.1073	7e-10	-0.09933	3.27e-26	-0.11064
Mean platelet volume	Hematologic QT	rs186330160	chr17	44365997	0.1548	C	T	2.34e-23	-0.1308	0.00664	-0.16773	8.01e-22	-0.12905
Mean platelet volume	Hematologic QT	rs25552,rs34603233	chr17	44377654	0.0363	TGAGCCCCTG	T	1.02e-87	-0.0472	4.36e-08	-0.02749	1.62e-85	-0.0529
Mean platelet volume	Hematologic QT	rs150568286	chr17	44517387	0.1628	G	A	2.32e-32	-0.1327	4.63e-07	-0.16869	4.37e-27	-0.12812
Mean platelet volume	Hematologic QT	rs745804299	chr17	44765782	0.4032	G	A	9.37e-29	-0.3816	4.75e-20	-0.37605	2.85e-10	-0.39464
Mean platelet volume	Hematologic QT	rs150497606	chr17	57389065	0.045	G	A	3.51e-30	0.0608	2.16e-07	0.0599	2.69e-24	0.06109	§
Mean platelet volume	Hematologic QT	rs10541233	chr18	9617853	0.0215	C	CTG	3.57e-79	-0.0496	1.31e-16	-0.04936	2.88e-64	-0.04962
Mean platelet volume	Hematologic QT	rs11082304	chr18	23141009	0.0527	G	T	4.5e-96	-0.0473	5.15e-22	-0.04703	8.05e-76	-0.04742
Mean platelet volume	Hematologic QT	rs74997723	chr18	44416285	0.0286	G	C	2.7e-23	0.0336	6.83e-07	0.03525	6.79e-18	0.0331	§
Mean platelet volume	Hematologic QT	rs17758695	chr18	63253621	0.061	C	T	4.2e-34	0.0794	1.27e-05	0.05532	5.19e-31	0.0881	§
Mean platelet volume	Hematologic QT	rs8100043	chr19	2005645	0.0233	G	A	3.95e-11	-0.0203	0.00197	-0.02048	5.35e-09	-0.02025
Mean platelet volume	Hematologic QT	rs8106212	chr19	6802560	0.1012	C	T	1.22e-39	-0.1534	0.012	-0.1243	2.42e-38	-0.15509
Mean platelet volume	Hematologic QT	rs57843631	chr19	16095202	0.2345	C	T	1.24e-228	-0.2771	3.49e-61	-0.30215	6.03e-170	-0.27007
Mean platelet volume	Hematologic QT	rs10402931	chr19	32581163	0.0208	A	G	5.59e-26	-0.0261	1.68e-07	-0.02727	5.45e-20	-0.02578
Mean platelet volume	Hematologic QT	rs6510469	chr19	35181105	0.0173	G	T	7.73e-25	-0.0241	3.92e-06	-0.02315	3.56e-20	-0.02436
Mean platelet volume	Hematologic QT	rs12983010	chr19	38738449	0.0499	G	A	2.13e-15	-0.0361	0.000166	-0.03583	2.89e-12	-0.03612
Mean platelet volume	Hematologic QT	rs3803906	chr19	45212718	0.0396	A	G	8.26e-179	-0.0695	5.17e-33	-0.06456	6.8e-148	-0.07083
Mean platelet volume	Hematologic QT	rs190391173	chr20	1488179	0.4543	T	C	2.02e-29	0.3798	3.66e-37	0.60488	0.00164	0.15081	§
Mean platelet volume	Hematologic QT	rs11906768	chr20	1943420	0.0383	T	C	1.73e-203	0.0783	9.13e-55	0.08516	4.13e-151	0.07639	§
Mean platelet volume	Hematologic QT	rs6055955	chr20	8623534	0.0194	C	T	6.56e-19	0.0203	0.00266	0.01462	2.63e-17	0.0219	§
Mean platelet volume	Hematologic QT	rs11471957	chr20	59023277	0.0476	CAA	C	3.09e-144	-0.0741	4.61e-32	-0.06874	2.9e-114	-0.07586
Mean platelet volume	Hematologic QT	rs17285189	chr21	38474017	0.0317	T	G	5.93e-07	0.0165	0.0164	0.01702	1.19e-05	0.01637	§
Mean platelet volume	Hematologic QT	rs1059196	chr22	19724571	0.033	C	T	6.6e-79	-0.0481	3.48e-15	-0.03979	3.31e-66	-0.05101
Mean platelet volume	Hematologic QT	rs1883314	chr22	42978801	0.0327	G	C	2.05e-155	-0.0606	3.06e-38	-0.06339	3.83e-119	-0.05984
Mean platelet volume	Hematologic QT	rs75107793	chr22	50190508	0.106	A	G	3.12e-08	-0.0236	0.0241	-0.01874	3.4e-07	-0.02536
Mean platelet volume	Hematologic QT	rs8138438	chr22	50642329	0.0145	G	A	1.17e-33	-0.0281	9.96e-10	-0.03039	1.51e-25	-0.02742
Monocyte count	Hematologic QT	rs11121529	chr1	10211630	0.0415	C	G	1.26e-14	-0.0266	0.000174	-0.02326	1.34e-11	-0.02805
Monocyte count	Hematologic QT	rs547866	chr1	93259496	0.0154	C	T	2.16e-19	0.0202	5.08e-05	0.0163	4.41e-16	0.02199
Monocyte count	Hematologic QT	rs1342442	chr1	156496907	0.0227	G	A	3.3e-17	0.0193	3.86e-14	0.0309	4.15e-07	0.01402
Monocyte count	Hematologic QT	rs5780225,rs751257259,rs763749135,rs796130745	chr1	204292903	0.0171	C	CTGTTAG	3.13e-09	0.0144	0.00506	0.01219	1.48e-07	0.01539
Monocyte count	Hematologic QT	rs1891058	chr1	213764039	0.0162	G	A	3.04e-09	0.0134	0.00227	0.01249	3.57e-07	0.01378
Monocyte count	Hematologic QT	rs6696074	chr1	225774988	0.0165	T	C	1.07e-15	0.0178	2.36e-08	0.02213	3.58e-09	0.01586
Monocyte count	Hematologic QT	rs35330522	chr2	12736934	0.0171	A	G	5.59e-13	0.0159	0.00298	0.01173	2.23e-11	0.01773
Monocyte count	Hematologic QT	rs4952782	chr2	45846957	0.02	A	T	1.4e-10	0.0161	0.0159	0.01042	7.1e-10	0.01905
Monocyte count	Hematologic QT	rs1045267	chr2	111429464	0.0367	A	G	4.37e-11	0.0174	2.17e-05	0.0193	4.07e-07	0.01649
Monocyte count	Hematologic QT	rs11676298	chr2	226427015	0.0338	G	C	5.86e-19	0.0244	4.95e-10	0.03003	7.41e-11	0.02175
Monocyte count	Hematologic QT	rs9810259	chr3	12226691	0.0336	C	G	3.78e-31	0.0259	4.54e-07	0.02059	4.2e-26	0.02814
Monocyte count	Hematologic QT	rs2371108	chr3	27715527	0.0145	T	G	4.01e-07	0.0114	0.000184	0.01512	0.00032	0.0097
Monocyte count	Hematologic QT	rs397949584,rs57383920	chr3	47207585	0.0187	T	TA	2.09e-11	0.0189	4.03e-05	0.02125	1.02e-07	0.01787
Monocyte count	Hematologic QT	rs9809116	chr3	72348128	0.0229	G	A	3.94e-20	0.0206	8.72e-07	0.01984	8.12e-15	0.02092
Monocyte count	Hematologic QT	rs167924	chr3	107660990	0.0177	G	A	5.94e-08	0.0122	0.000296	0.01475	4.08e-05	0.01113
Monocyte count	Hematologic QT	rs17295246	chr3	123386874	0.017	G	A	1.77e-19	0.0235	0.000263	0.01693	3.38e-17	0.02656
Monocyte count	Hematologic QT	rs9829114	chr3	196791752	0.02	G	A	1.38e-34	0.0273	7.63e-14	0.03021	1.65e-22	0.0261
Monocyte count	Hematologic QT	rs6815294	chr4	7040622	0.0183	A	G	8.69e-49	0.0324	1.65e-16	0.03269	6.03e-34	0.03221
Monocyte count	Hematologic QT	rs58408429	chr4	56903658	0.0326	T	C	2.31e-12	0.0196	2.37e-05	0.02122	2.02e-08	0.01893
Monocyte count	Hematologic QT	rs6533483	chr4	109966833	0.0274	G	A	1.62e-17	0.019	3.84e-09	0.02387	2.68e-10	0.01693
Monocyte count	Hematologic QT	rs1429139	chr4	147362952	0.021	T	A	2.56e-07	0.0137	0.000842	0.01563	7.56e-05	0.01274
Monocyte count	Hematologic QT	rs11950562	chr5	132316836	0.0297	A	C	3.17e-19	0.0196	3.51e-06	0.01835	1.62e-14	0.02013	ǂ
Monocyte count	Hematologic QT	rs71686340,rs71698790	chr6	134725909	0.03	T	TAAAGG	1.51e-08	0.0152	0.0197	0.01134	1.56e-07	0.01695
Monocyte count	Hematologic QT	rs2260230	chr7	2783352	0.0283	A	T	1.53e-14	0.0185	5.2e-07	0.02219	3.57e-09	0.01699
Monocyte count	Hematologic QT	rs11762008	chr7	44864065	0.0317	A	G	1.29e-11	0.0149	0.000273	0.01443	1.13e-08	0.01508
Monocyte count	Hematologic QT	rs4385401	chr7	100501843	0.0349	C	T	2.53e-12	0.0194	2.3e-05	0.02154	2.16e-08	0.01853
Monocyte count	Hematologic QT	rs62471615	chr7	131062196	0.0226	C	A	2.54e-10	0.0157	1.31e-05	0.01922	2.81e-06	0.01405
Monocyte count	Hematologic QT	rs36056437	chr8	8935355	0.0155	G	T	9.08e-11	0.0142	0.000505	0.01369	4.46e-08	0.01441	ǂ
Monocyte count	Hematologic QT	rs6985703	chr8	55872574	0.0163	G	T	6.94e-10	0.0134	0.00164	0.0124	1.08e-07	0.01391
Monocyte count	Hematologic QT	rs6993770	chr8	105569300	0.0662	A	T	6.95e-12	0.017	1.37e-05	0.02055	7.49e-08	0.0156
Monocyte count	Hematologic QT	rs34881325	chr9	2622134	0.0191	T	C	7.45e-13	0.0164	0.000107	0.01573	1.56e-09	0.01675
Monocyte count	Hematologic QT	rs3731211	chr9	21986848	0.0392	A	T	7.63e-27	0.0261	2.07e-06	0.02086	2.32e-22	0.02847
Monocyte count	Hematologic QT	rs10757287	chr9	22143571	0.0437	A	T	2.64e-40	0.0414	5.22e-07	0.03159	1.68e-35	0.04453
Monocyte count	Hematologic QT	rs142550358	chr9	88777771	0.0726	TTC	T	2.78e-26	0.0502	1.57e-07	0.04131	1.09e-20	0.05524
Monocyte count	Hematologic QT	rs772407	chr9	90798568	0.0193	C	A	3.69e-08	0.012	0.0176	0.00935	4.77e-07	0.01325
Monocyte count	Hematologic QT	rs150813342	chr9	132989126	0.4317	C	T	7.86e-08	0.0582	6.76e-06	0.07035	0.0018	0.04693
Monocyte count	Hematologic QT	rs11014291	chr10	24909758	0.0215	T	C	2.11e-73	0.041	6.25e-23	0.04049	3.19e-52	0.04123
Monocyte count	Hematologic QT	rs866919	chr10	30224354	0.0212	T	C	2.94e-09	0.0135	3.16e-06	0.01868	6.42e-05	0.01103
Monocyte count	Hematologic QT	rs61848370	chr10	49069530	0.0329	G	T	4.63e-15	0.02	3.89e-05	0.01849	2.34e-11	0.02079
Monocyte count	Hematologic QT	rs224033	chr10	62762354	0.0147	G	C	2.01e-11	0.0147	0.0104	0.01015	2.18e-10	0.01673
Monocyte count	Hematologic QT	rs11602052	chr11	69197107	0.0174	C	G	2.88e-10	0.0143	0.000943	0.01349	7.7e-08	0.01471
Monocyte count	Hematologic QT	rs2155380	chr11	119209327	0.0542	G	A	1.13e-11	-0.0165	0.000531	-0.015	4.81e-09	-0.01726
Monocyte count	Hematologic QT	rs6589810	chr11	120363199	0.0194	A	G	3.68e-09	0.0131	0.003	0.01172	3.15e-07	0.01373
Monocyte count	Hematologic QT	rs34038797	chr12	630843	0.0255	C	G	4.38e-24	0.0223	3.22e-07	0.02033	1.97e-18	0.02319
Monocyte count	Hematologic QT	rs887477	chr12	6336816	0.0159	A	C	1.82e-30	0.0251	4.07e-09	0.02314	5.72e-23	0.02599
Monocyte count	Hematologic QT	rs2364482	chr12	6392965	0.0264	G	T	1.81e-08	0.0157	0.00123	0.01694	3.88e-06	0.01519
Monocyte count	Hematologic QT	rs61963266	chr13	40596899	0.0244	A	G	3.47e-21	-0.0254	0.00297	-0.0148	1.15e-20	-0.02984
Monocyte count	Hematologic QT	rs17687755	chr15	41937640	0.0189	C	G	2.06e-35	0.0298	2.23e-11	0.02891	1.24e-25	0.03026
Monocyte count	Hematologic QT	rs1048317	chr17	31376984	0.0192	C	T	2.14e-06	0.0107	0.0198	0.00948	3.43e-05	0.01118
Monocyte count	Hematologic QT	rs1112173	chr17	37399966	0.0191	T	C	4.5e-21	0.0212	1.62e-06	0.01929	4.33e-16	0.02214
Monocyte count	Hematologic QT	rs150497606	chr17	57389065	0.045	G	A	1.31e-11	0.0344	5.03e-05	0.0378	5.45e-08	0.03291
Monocyte count	Hematologic QT	rs2632516	chr17	58331728	0.0171	C	G	2e-61	0.0363	2.06e-14	0.03005	1.8e-49	0.0391
Monocyte count	Hematologic QT	rs2034309	chr17	74691926	0.0228	T	C	3.85e-31	0.0304	6.13e-14	0.03403	5.27e-19	0.0286
Monocyte count	Hematologic QT	rs11082304	chr18	23141009	0.0527	G	T	7.14e-14	0.0163	1.3e-07	0.0208	4.2e-08	0.01431
Monocyte count	Hematologic QT	rs718515	chr18	46276334	0.0153	G	A	1.73e-14	0.0167	0.00429	0.01121	2.55e-13	0.01923
Monocyte count	Hematologic QT	rs17758695	chr18	63253621	0.061	C	T	1.36e-53	0.0949	4.27e-18	0.08881	2.64e-37	0.09837
Monocyte count	Hematologic QT	rs1865761	chr18	69872156	0.0178	T	C	1.62e-08	0.0123	4.69e-05	0.016	4.57e-05	0.01065
Monocyte count	Hematologic QT	rs7249692	chr19	19559879	0.0275	T	C	3.58e-10	0.0146	0.00451	0.01206	1.72e-08	0.01572
Monocyte count	Hematologic QT	rs73036520	chr19	45246226	0.0479	G	C	4.86e-110	0.0565	4.97e-33	0.05592	7.57e-79	0.05674
Monocyte count	Hematologic QT	rs3865444	chr19	51224706	0.0239	C	A	1.49e-17	0.0197	4.84e-07	0.02076	5.5e-12	0.01922
Monocyte count	Hematologic QT	rs6055955	chr20	8623534	0.0194	C	T	1.38e-28	0.0242	1.17e-05	0.0172	2.26e-25	0.02726
Monocyte count	Hematologic QT	rs6060986	chr20	31838494	0.0286	G	A	1.44e-14	0.0184	2.53e-06	0.02007	1.03e-09	0.01764
Monocyte count	Hematologic QT	rs4812447	chr20	40643980	0.0154	G	A	1.54e-15	0.0175	0.00208	0.01218	4.97e-14	0.01991
Monocyte count	Hematologic QT	rs2142218	chr21	15059123	0.0195	T	C	3.07e-20	0.0271	3.44e-05	0.02134	7.01e-17	0.02997
Monocyte count	Hematologic QT	rs2238784	chr22	19985036	0.0235	A	G	2.93e-11	0.0158	0.000636	0.01433	1.06e-08	0.01651
Monocyte count	Hematologic QT	rs855791	chr22	37066896	0.0267	A	G	1.03e-06	-0.0108	0.00507	-0.01124	6.23e-05	-0.01057
Neutrophil count	Hematologic QT	rs10864368	chr1	8858254	0.0203	C	T	4.72e-21	0.0196	0.000179	0.01478	1.99e-18	0.0215
Neutrophil count	Hematologic QT	rs78261031	chr1	156142679	0.0326	G	A	2.24e-08	0.0259	0.036	0.02012	1.7e-07	0.02764
Neutrophil count	Hematologic QT	rs1172155	chr1	205251113	0.0499	C	T	2.26e-07	0.0169	0.00609	0.01819	1.1e-05	0.01645
Neutrophil count	Hematologic QT	rs655029	chr2	31254972	0.0715	A	G	4.23e-08	0.0127	0.0014	0.01393	7.94e-06	0.01222
Neutrophil count	Hematologic QT	rs149290349	chr2	43224818	0.0719	G	A	2.45e-23	-0.0414	2.17e-06	-0.04214	2.07e-18	-0.04118
Neutrophil count	Hematologic QT	rs76774368	chr2	159748003	0.0823	T	C	5.21e-10	0.0401	0.00759	0.03889	2.02e-08	0.04037
Neutrophil count	Hematologic QT	rs12052715	chr2	159820864	0.0369	C	G	2.47e-34	0.0283	1.69e-09	0.02552	1.6e-26	0.02941
Neutrophil count	Hematologic QT	rs1047891	chr2	210675783	0.0312	C	A	6.43e-14	0.017	7.89e-05	0.01759	1.8e-10	0.01684
Neutrophil count	Hematologic QT	rs9810259	chr3	12226691	0.0336	C	G	2.9e-07	0.0109	0.0316	0.00873	2.61e-06	0.01168
Neutrophil count	Hematologic QT	rs9829114	chr3	196791752	0.02	G	A	1.24e-19	0.0192	0.000119	0.01547	1.22e-16	0.02067
Neutrophil count	Hematologic QT	rs11950562	chr5	132316836	0.0297	A	C	8e-24	0.021	2.15e-06	0.01869	5.36e-19	0.02187	ǂ
Neutrophil count	Hematologic QT	rs449454	chr5	142153497	0.0254	G	A	3.99e-26	0.0226	9.82e-08	0.02151	6.45e-20	0.02306
Neutrophil count	Hematologic QT	rs112273618,rs34208219	chr6	109296454	0.0225	AAAG	A	1.47e-24	0.0214	8.54e-05	0.0155	7.46e-22	0.0237
Neutrophil count	Hematologic QT	rs723388	chr6	135207584	0.0455	A	G	1.08e-07	0.0113	0.00867	0.01061	3.76e-06	0.01161
Neutrophil count	Hematologic QT	rs2260230	chr7	2783352	0.0283	A	T	1.43e-10	0.0147	0.00315	0.01301	1.12e-08	0.0154
Neutrophil count	Hematologic QT	rs13247874	chr7	73596112	0.0193	C	T	3.2e-16	0.0213	0.00051	0.01704	8.68e-14	0.02297
Neutrophil count	Hematologic QT	rs342293	chr7	106731773	0.0746	C	G	2.7e-12	0.0146	0.0228	0.00898	9.03e-12	0.01678
Neutrophil count	Hematologic QT	rs62471615	chr7	131062196	0.0226	C	A	1.99e-14	0.0181	0.000111	0.01699	3.83e-11	0.01858
Neutrophil count	Hematologic QT	rs7010394	chr8	125331278	0.0165	C	T	4.06e-15	0.0164	0.000215	0.01463	3.72e-12	0.01714
Neutrophil count	Hematologic QT	rs9406914	chr9	277776	0.0202	T	C	8.82e-20	0.0242	4.66e-05	0.02052	2.69e-16	0.02564
Neutrophil count	Hematologic QT	rs34881325	chr9	2622134	0.0191	T	C	1.75e-11	0.0147	0.019	0.00948	8.9e-11	0.01679
Neutrophil count	Hematologic QT	rs174560	chr11	61814292	0.043	C	T	8.54e-18	-0.0191	0.00199	-0.01268	1.91e-16	-0.02171
Neutrophil count	Hematologic QT	rs7934719	chr11	108471137	0.0223	T	C	2.37e-13	0.0156	0.0262	0.00911	5.07e-13	0.01802
Neutrophil count	Hematologic QT	rs6589810	chr11	120363199	0.0194	A	G	2.07e-08	0.0119	0.0101	0.01012	5.44e-07	0.0126
Neutrophil count	Hematologic QT	rs72650673	chr12	111447506	0.6296	A	G	6.81e-27	0.2767	0.00605	0.20521	1.8e-25	0.28631
Neutrophil count	Hematologic QT	rs1270594	chr12	123208418	0.0282	T	A	3.95e-07	0.0129	0.0177	0.01085	6.34e-06	0.01381
Neutrophil count	Hematologic QT	rs36084521	chr14	93050053	0.0414	G	T	2.38e-10	0.0201	4.4e-06	0.02489	6.88e-06	0.01763
Neutrophil count	Hematologic QT	rs1555405	chr14	100710432	0.0489	G	A	3.01e-11	0.0157	2.56e-06	0.02009	1.21e-06	0.01378
Neutrophil count	Hematologic QT	rs12591119	chr15	75063603	0.0199	A	G	4.86e-11	0.0181	0.0155	0.01334	5.87e-10	0.01966
Neutrophil count	Hematologic QT	rs150497606	chr17	57389065	0.045	G	A	1.64e-10	0.031	0.00255	0.02805	1.64e-08	0.03206
Neutrophil count	Hematologic QT	rs2034309	chr17	74691926	0.0228	T	C	5.3e-11	0.0165	0.00651	0.01231	1.26e-09	0.01829
Neutrophil count	Hematologic QT	rs74997723	chr18	44416285	0.0286	G	C	1.15e-12	0.0219	0.0231	0.01299	2.84e-12	0.02548
Neutrophil count	Hematologic QT	rs718515	chr18	46276334	0.0153	G	A	4.18e-12	0.0144	0.00114	0.01274	8.19e-10	0.01513
Neutrophil count	Hematologic QT	rs1865761	chr18	69872156	0.0178	T	C	2.9e-14	0.0158	2.59e-07	0.02018	9.17e-09	0.01408
Neutrophil count	Hematologic QT	rs6512220	chr19	17732986	0.0136	C	T	1.91e-06	0.0099	0.00493	0.0111	0.000113	0.00946
Neutrophil count	Hematologic QT	rs73036520	chr19	45246226	0.0479	G	C	4.47e-55	0.0377	1.17e-10	0.02998	7.51e-47	0.0406
Neutrophil count	Hematologic QT	rs3865444	chr19	51224706	0.0239	C	A	6.79e-15	0.0172	0.000533	0.01423	2.12e-12	0.01834
Neutrophil count	Hematologic QT	rs4809330	chr20	63718234	0.0151	G	A	2.13e-15	0.0173	0.000137	0.0155	3e-12	0.01808
Neutrophil count	Hematologic QT	rs2238784	chr22	19985036	0.0235	A	G	2.48e-09	0.0135	0.00018	0.01566	2.89e-06	0.01265
Neutrophil count	Hematologic QT	rs738409	chr22	43928847	0.0343	C	G	1.73e-09	0.0151	0.0225	0.01062	1.3e-08	0.01687
Non-HDL cholesterol	Cardiovascular QT	rs182050989	chr1	26936054	0.0543	T	C	1.78e-19	0.0716	4.06e-06	0.07629	8.02e-15	0.07025
Non-HDL cholesterol	Cardiovascular QT	rs4846914	chr1	230159944	0.0222	A	G	1.94e-13	-0.0195	5.59e-07	-0.02643	2.22e-08	-0.01721
Non-HDL cholesterol	Cardiovascular QT	rs1260326	chr2	27508073	0.0432	T	C	5.79e-147	0.0688	6.4e-39	0.07101	5.74e-110	0.06816
Non-HDL cholesterol	Cardiovascular QT	rs6734238	chr2	113083453	0.0195	G	A	5.47e-08	-0.0143	0.0011	-0.01684	1.16e-05	-0.01336
Non-HDL cholesterol	Cardiovascular QT	rs7611020	chr3	69807676	0.0188	G	A	4.9e-09	-0.0157	0.00128	-0.01704	9.91e-07	-0.01525
Non-HDL cholesterol	Cardiovascular QT	rs13108218	chr4	3442204	0.0223	A	G	1.86e-28	0.0295	2.35e-07	0.02767	1.23e-22	0.03015
Non-HDL cholesterol	Cardiovascular QT	rs4704727	chr5	156953056	0.0177	T	G	4.33e-72	-0.049	6.33e-17	-0.04611	6.09e-57	-0.04988
Non-HDL cholesterol	Cardiovascular QT	rs9483788	chr6	135114363	0.0998	C	T	2.97e-10	-0.0185	1.77e-05	-0.02515	1.63e-06	-0.01628
Non-HDL cholesterol	Cardiovascular QT	rs13247874	chr7	73596112	0.0193	C	T	3.41e-19	0.0288	9.16e-06	0.02846	7.33e-15	0.02897
Non-HDL cholesterol	Cardiovascular QT	rs8565	chr7	76000956	0.0137	T	C	4.48e-08	0.016	0.00466	0.01681	2.8e-06	0.01572
Non-HDL cholesterol	Cardiovascular QT	rs13289095	chr9	128704210	0.0284	G	T	2.43e-10	0.0231	0.00251	0.02184	2.59e-08	0.02347
Non-HDL cholesterol	Cardiovascular QT	rs2068888	chr10	93079885	0.0229	G	A	4.05e-31	0.03	7.5e-07	0.02562	5.79e-26	0.03139
Non-HDL cholesterol	Cardiovascular QT	rs174560	chr11	61814292	0.043	C	T	4.32e-34	-0.0334	4.51e-10	-0.03345	1.39e-25	-0.03344
Non-HDL cholesterol	Cardiovascular QT	rs964184	chr11	116778201	0.0355	C	G	< 1E-310	-0.1559	2.11e-125	-0.18504	6.89e-247	-0.14673	ǂ
Non-HDL cholesterol	Cardiovascular QT	rs35082997,rs397713263	chr12	50506605	0.0273	AGT	A	3.73e-11	0.0177	3.19e-05	0.02244	1.6e-07	0.01618
Non-HDL cholesterol	Cardiovascular QT	rs11065987	chr12	111634620	0.085	G	A	2.25e-13	-0.0193	0.0179	-0.01275	1.46e-12	-0.02134
Non-HDL cholesterol	Cardiovascular QT	rs7310409	chr12	120987058	0.0203	G	A	1.52e-26	-0.0284	4.02e-10	-0.03351	3.11e-18	-0.02668
Non-HDL cholesterol	Cardiovascular QT	rs750598	chr13	110376631	0.0162	G	A	3.16e-09	0.0161	0.00105	0.01781	7.53e-07	0.01551
Non-HDL cholesterol	Cardiovascular QT	rs17580	chr14	94380925	0.0323	A	T	2.72e-14	0.0471	3.84e-05	0.05888	1.01e-10	0.04442
Non-HDL cholesterol	Cardiovascular QT	rs1048317	chr17	31376984	0.0192	C	T	7.15e-11	0.0173	0.000113	0.02048	1.18e-07	0.01621
Non-HDL cholesterol	Cardiovascular QT	rs8178824	chr17	66228657	0.093	T	C	3.56e-16	0.0677	0.000171	0.09364	2.5e-13	0.06443
Non-HDL cholesterol	Cardiovascular QT	rs77542162	chr17	69085137	0.0469	A	G	2.84e-85	-0.1653	3.76e-28	-0.17874	4.11e-59	-0.16036
Non-HDL cholesterol	Cardiovascular QT	rs188247550	chr19	19285807	0.084	C	T	2.19e-47	0.1831	0.000115	0.12769	7.45e-45	0.19254
Non-HDL cholesterol	Cardiovascular QT	rs12721051	chr19	44918903	0.0247	C	G	< 1E-310	-0.2261	1.63e-295	-0.23815	< 1E-310	-0.22185
Total cholesterol	Cardiovascular QT	rs182050989	chr1	26936054	0.0543	T	C	1.48e-09	0.0456	0.00136	0.04977	2.8e-07	0.04432
Total cholesterol	Cardiovascular QT	rs1260326	chr2	27508073	0.0432	T	C	1.51e-141	0.0642	5.13e-38	0.06583	1.96e-105	0.06362
Total cholesterol	Cardiovascular QT	rs6734238	chr2	113083453	0.0195	G	A	2.01e-10	-0.0158	5.03e-06	-0.02208	2.89e-06	-0.01359
Total cholesterol	Cardiovascular QT	rs979020	chr2	197305025	0.0146	T	C	1.36e-06	0.0122	0.000306	0.01764	0.000533	0.01022
Total cholesterol	Cardiovascular QT	rs7611020	chr3	69807676	0.0188	G	A	4.08e-08	-0.014	0.00262	-0.01496	4.35e-06	-0.01367
Total cholesterol	Cardiovascular QT	rs13108218	chr4	3442204	0.0223	A	G	1.35e-30	0.0292	1e-07	0.02677	1.88e-24	0.03001
Total cholesterol	Cardiovascular QT	rs2307111	chr5	75707853	0.0177	C	T	5.78e-96	0.0523	3.02e-32	0.05929	4.16e-66	0.0499
Total cholesterol	Cardiovascular QT	rs4704727	chr5	156953056	0.0177	T	G	2.25e-83	-0.0502	7.27e-22	-0.04977	2.91e-63	-0.05029
Total cholesterol	Cardiovascular QT	rs9483788	chr6	135114363	0.0998	C	T	2.25e-13	-0.0205	9.35e-08	-0.02936	8.09e-08	-0.01739
Total cholesterol	Cardiovascular QT	rs13289095	chr9	128704210	0.0284	G	T	6.48e-15	0.027	0.000232	0.02499	6.05e-12	0.02772
Total cholesterol	Cardiovascular QT	rs2068888	chr10	93079885	0.0229	G	A	1.76e-18	0.0215	0.00151	0.01543	9.85e-17	0.02363
Total cholesterol	Cardiovascular QT	rs174560	chr11	61814292	0.043	C	T	5.45e-95	-0.054	3.77e-28	-0.05543	1.16e-68	-0.05346
Total cholesterol	Cardiovascular QT	rs964184	chr11	116778201	0.0355	C	G	1.54e-217	-0.1142	1.61e-87	-0.14478	4.1e-137	-0.10413	ǂ
Total cholesterol	Cardiovascular QT	rs35082997,rs397713263	chr12	50506605	0.0273	AGT	A	1.17e-18	0.0225	6.6e-09	0.02937	8.8e-12	0.02013
Total cholesterol	Cardiovascular QT	rs11065987	chr12	111634620	0.085	G	A	4.08e-28	-0.0275	6.79e-05	-0.02015	2.97e-25	-0.02988
Total cholesterol	Cardiovascular QT	rs7310409	chr12	120987058	0.0203	G	A	1.1e-42	-0.0347	6.76e-16	-0.04064	7.54e-29	-0.03263
Total cholesterol	Cardiovascular QT	rs750598	chr13	110376631	0.0162	G	A	9.43e-09	0.0148	8.95e-05	0.01999	1.32e-05	0.01304
Total cholesterol	Cardiovascular QT	rs17580	chr14	94380925	0.0323	A	T	1.04e-14	0.0456	2.69e-06	0.06297	2.73e-10	0.04146
Total cholesterol	Cardiovascular QT	rs1048317	chr17	31376984	0.0192	C	T	2.81e-13	0.0184	5.19e-05	0.02015	1.11e-09	0.01781
Total cholesterol	Cardiovascular QT	rs8178824	chr17	66228657	0.093	T	C	2.56e-18	0.0689	0.000137	0.08923	2.66e-15	0.06631
Total cholesterol	Cardiovascular QT	rs77542162	chr17	69085137	0.0469	A	G	2.92e-83	-0.1553	2.82e-28	-0.16847	5.41e-57	-0.15029
Total cholesterol	Cardiovascular QT	rs188247550	chr19	19285807	0.084	C	T	1.58e-45	0.1707	0.000118	0.11964	5.52e-43	0.17976
Total cholesterol	Cardiovascular QT	rs12721051	chr19	44918903	0.0247	C	G	< 1E-310	-0.1963	1.06e-265	-0.21192	< 1E-310	-0.19063
Total cholesterol	Cardiovascular QT	rs4812447	chr20	40643980	0.0154	G	A	1.86e-12	-0.0174	0.00215	-0.01487	1.9e-10	-0.01824
Total cholesterol	Cardiovascular QT	rs738409	chr22	43928847	0.0343	C	G	2.32e-10	0.0186	0.0491	0.01123	5.25e-10	0.02128
Triglycerides	Cardiovascular QT	rs182050989	chr1	26936054	0.0543	T	C	8.99e-24	0.0675	0.00192	0.0504	5.89e-22	0.07108
Triglycerides	Cardiovascular QT	rs547866	chr1	93259496	0.0154	C	T	2.14e-07	0.0117	0.0114	0.01302	5.73e-06	0.01143
Triglycerides	Cardiovascular QT	rs4521985	chr1	154151047	0.0187	A	G	4.64e-09	0.0137	0.00134	0.01713	7.24e-07	0.01293
Triglycerides	Cardiovascular QT	rs4846914	chr1	230159944	0.0222	A	G	2.67e-122	-0.0531	4.39e-29	-0.05776	2.93e-95	-0.05196
Triglycerides	Cardiovascular QT	rs1260326	chr2	27508073	0.0432	T	C	< 1E-310	0.1163	1.16e-145	0.13673	< 1E-310	0.11175
Triglycerides	Cardiovascular QT	rs7562480	chr2	111177655	0.0151	C	T	5.95e-10	0.0137	0.00826	0.01334	2.13e-08	0.0138
Triglycerides	Cardiovascular QT	rs900400	chr3	157080986	0.0146	C	T	1.29e-14	-0.0174	3.54e-06	-0.02467	2.33e-10	-0.01582
Triglycerides	Cardiovascular QT	rs13108218	chr4	3442204	0.0223	A	G	1.36e-45	0.0324	9.29e-10	0.03212	2.05e-37	0.03241
Triglycerides	Cardiovascular QT	rs4704727	chr5	156953056	0.0177	T	G	1.7e-52	-0.0355	1.91e-09	-0.03244	1.03e-44	-0.0362
Triglycerides	Cardiovascular QT	rs6423287	chr6	52798089	0.0243	G	T	4.57e-15	0.0175	0.000425	0.01813	2.51e-12	0.01732
Triglycerides	Cardiovascular QT	rs13247874	chr7	73596112	0.0193	C	T	< 1E-310	0.1101	5.65e-65	0.10717	3.97e-286	0.11076
Triglycerides	Cardiovascular QT	rs8565	chr7	76000956	0.0137	T	C	1.7e-07	0.0131	0.0001	0.02265	8.1e-05	0.0109
Triglycerides	Cardiovascular QT	rs10761731,rs71476393	chr10	63267850	0.0739	T	A	3.04e-46	-0.0318	2.47e-09	-0.03018	1.66e-38	-0.03217
Triglycerides	Cardiovascular QT	rs2068888	chr10	93079885	0.0229	G	A	1.12e-55	0.0347	2.94e-16	0.04151	1.42e-41	0.03313
Triglycerides	Cardiovascular QT	rs10840453	chr11	10643354	0.0223	C	T	9.76e-10	0.015	0.0162	0.01361	1.83e-08	0.01536
Triglycerides	Cardiovascular QT	rs174560	chr11	61814292	0.043	C	T	4.42e-114	0.0538	6.83e-27	0.05664	4.5e-89	0.05306
Triglycerides	Cardiovascular QT	rs964184	chr11	116778201	0.0355	C	G	< 1E-310	-0.2752	8.11e-306	-0.28473	< 1E-310	-0.27306	ǂ
Triglycerides	Cardiovascular QT	rs1270594	chr12	123208418	0.0282	T	A	9.91e-08	0.0144	0.00397	0.01689	6.56e-06	0.01376
Triglycerides	Cardiovascular QT	rs139974673	chr15	43735687	0.1042	C	T	4.79e-105	0.1518	6.67e-25	0.15786	5.65e-82	0.15016
Triglycerides	Cardiovascular QT	rs57652769	chr16	79720079	0.0213	T	C	1.82e-07	0.0125	0.00356	0.01652	1.09e-05	0.01159
Triglycerides	Cardiovascular QT	rs77542162	chr17	69085137	0.0469	A	G	1.05e-08	0.0415	0.000691	0.05423	2.68e-06	0.03824
Triglycerides	Cardiovascular QT	rs188247550	chr19	19285807	0.084	C	T	4.47e-41	0.141	0.00134	0.10279	3.53e-39	0.1456
Triglycerides	Cardiovascular QT	rs897764	chr19	35068720	0.0241	C	T	3.91e-10	0.0273	0.000238	0.03381	2.93e-07	0.0254
Triglycerides	Cardiovascular QT	rs855791	chr22	37066896	0.0267	A	G	9.22e-09	-0.0128	0.00204	-0.01577	1.01e-06	-0.01205
Weight	Anthropometric QT	rs1260326	chr2	27508073	0.0432	T	C	4.23e-17	-0.0194	0.0117	-0.01532	8.11e-16	-0.02011
Weight	Anthropometric QT	rs1047891	chr2	210675783	0.0312	C	A	6.08e-14	-0.0183	0.00222	-0.0201	6.84e-12	-0.018
Weight	Anthropometric QT	rs2307111	chr5	75707853	0.0177	C	T	1.57e-38	-0.0299	0.000328	-0.02157	3.35e-36	-0.03131
Weight	Anthropometric QT	rs1047440	chr5	123346140	0.0137	T	C	6.05e-26	-0.0238	1.43e-05	-0.02529	7.81e-22	-0.02351
Weight	Anthropometric QT	rs589153	chr5	139677963	0.0159	A	G	4.94e-16	-0.0193	0.000144	-0.02382	5.64e-13	-0.01855
Weight	Anthropometric QT	rs2814983	chr6	34623430	0.0302	A	G	1.49e-68	-0.0571	2.11e-07	-0.04624	4.63e-63	-0.05878
Weight	Anthropometric QT	rs10762859	chr10	79343614	0.0158	A	T	1.62e-06	-0.0108	0.0113	-0.01474	3.51e-05	-0.01016
Weight	Anthropometric QT	rs477895	chr11	64281440	0.0271	T	C	2.02e-10	0.0194	0.0348	0.01736	1.91e-09	0.01972
Weight	Anthropometric QT	rs11065987	chr12	111634620	0.085	G	A	6.9e-10	-0.0141	0.00278	-0.01806	5.29e-08	-0.01343
Weight	Anthropometric QT	rs3841260	chr19	19645264	0.0537	A	AGCC	6.63e-08	-0.0237	0.0136	-0.02924	1.36e-06	-0.02284
Weight	Anthropometric QT	rs12721051	chr19	44918903	0.0247	C	G	3.35e-14	0.0215	2.68e-08	0.04026	4.27e-09	0.01813
White blood cell count	Hematologic QT	rs10864368	chr1	8858254	0.0203	C	T	5.32e-19	0.0193	2.94e-06	0.02057	3.27e-14	0.01886
White blood cell count	Hematologic QT	rs2236074	chr1	27884873	0.0215	G	A	4.51e-10	0.0141	0.00358	0.01332	3.45e-08	0.01438
White blood cell count	Hematologic QT	rs7529794	chr1	39937698	0.0263	T	G	6.28e-09	0.0142	0.00136	0.01554	1.19e-06	0.01376
White blood cell count	Hematologic QT	rs78261031	chr1	156142679	0.0326	G	A	6.06e-12	0.0329	0.0032	0.03153	5.09e-10	0.03326
White blood cell count	Hematologic QT	rs1172155	chr1	205251113	0.0499	C	T	7.37e-07	0.0167	0.0154	0.01792	1.55e-05	0.01637
White blood cell count	Hematologic QT	rs1891058	chr1	213764039	0.0162	G	A	9.08e-15	0.0173	1.34e-05	0.01975	1.16e-10	0.0165
White blood cell count	Hematologic QT	rs12239046	chr1	247438293	0.0183	C	T	1.02e-28	0.0249	1.86e-09	0.02705	7.22e-21	0.02419
White blood cell count	Hematologic QT	rs3811444	chr1	247876149	0.0426	C	T	4.39e-21	-0.0216	3.31e-07	-0.02366	2.08e-15	-0.02095
White blood cell count	Hematologic QT	rs35330522	chr2	12736934	0.0171	A	G	2.99e-15	0.0172	0.00157	0.01384	3.28e-13	0.01824
White blood cell count	Hematologic QT	rs72781667	chr2	24002797	0.0197	A	G	3.12e-20	-0.0282	1.66e-05	-0.0273	3.7e-16	-0.02845
White blood cell count	Hematologic QT	rs1260326	chr2	27508073	0.0432	T	C	1.55e-50	0.0334	4.97e-09	0.02706	1.34e-43	0.03526
White blood cell count	Hematologic QT	rs6734238	chr2	113083453	0.0195	G	A	7.16e-49	0.0322	5e-12	0.03022	1.59e-38	0.03289
White blood cell count	Hematologic QT	rs12052715	chr2	159820864	0.0369	C	G	1.16e-22	0.0236	8.66e-07	0.02322	2.4e-17	0.02368
White blood cell count	Hematologic QT	rs1047891	chr2	210675783	0.0312	C	A	1.37e-11	0.0159	0.00307	0.0147	1.16e-09	0.01628
White blood cell count	Hematologic QT	rs10207991	chr2	224898426	0.0442	C	T	7.71e-08	0.0217	0.00127	0.02671	1.32e-05	0.0201
White blood cell count	Hematologic QT	rs11676298	chr2	226427015	0.0338	G	C	2.43e-08	0.0152	4.74e-06	0.02448	0.000159	0.01192
White blood cell count	Hematologic QT	rs9810259	chr3	12226691	0.0336	C	G	5.2e-29	0.0246	5.12e-07	0.02273	1.56e-23	0.02516
White blood cell count	Hematologic QT	rs2371108	chr3	27715527	0.0145	T	G	3.42e-17	0.0187	0.000251	0.01641	2.6e-14	0.0194
White blood cell count	Hematologic QT	rs167924	chr3	107660990	0.0177	G	A	4.16e-07	0.0113	0.015	0.011	9.04e-06	0.01138
White blood cell count	Hematologic QT	rs9829114	chr3	196791752	0.02	G	A	4.56e-42	0.0299	5.22e-10	0.02784	1.07e-33	0.03057
White blood cell count	Hematologic QT	rs138541467	chr4	38652151	0.0148	T	TA	2.5e-16	0.0179	7.2e-06	0.01959	6.37e-12	0.0174
White blood cell count	Hematologic QT	rs58408429	chr4	56903658	0.0326	T	C	3.05e-21	0.0263	1.16e-05	0.02445	4.77e-17	0.02688
White blood cell count	Hematologic QT	rs6533483	chr4	109966833	0.0274	G	A	1.68e-07	0.0116	0.0302	0.00976	1.72e-06	0.01217
White blood cell count	Hematologic QT	rs1429139	chr4	147362952	0.021	T	A	1.64e-07	0.0138	0.0399	0.01068	1.14e-06	0.01487
White blood cell count	Hematologic QT	rs28666858	chr4	151495230	0.0249	C	T	7.07e-12	0.0149	1.57e-07	0.02307	9.38e-07	0.01228
White blood cell count	Hematologic QT	rs7705526	chr5	1285859	0.0391	A	C	1.14e-24	0.0238	5.15e-07	0.02322	3.84e-19	0.02399	ǂ
White blood cell count	Hematologic QT	rs11950562	chr5	132316836	0.0297	A	C	3.91e-43	0.0298	1.95e-10	0.02796	2.46e-34	0.03037	ǂ
White blood cell count	Hematologic QT	rs449454	chr5	142153497	0.0254	G	A	1.52e-24	0.0227	1.55e-06	0.0216	1.7e-19	0.02307
White blood cell count	Hematologic QT	rs112273618,rs34208219	chr6	109296454	0.0225	AAAG	A	1.71e-15	0.0173	0.000384	0.01562	9.45e-13	0.01785
White blood cell count	Hematologic QT	rs2260230	chr7	2783352	0.0283	A	T	3.58e-17	0.0201	7.4e-06	0.02199	8.76e-13	0.01951
White blood cell count	Hematologic QT	rs2710804	chr7	36044919	0.0197	C	T	2.33e-15	0.0177	0.00398	0.01311	7.93e-14	0.01918
White blood cell count	Hematologic QT	rs11762008	chr7	44864065	0.0317	A	G	7.53e-13	0.0156	0.0393	0.00907	1.48e-12	0.01772
White blood cell count	Hematologic QT	rs3735485	chr7	44969742	0.0178	G	A	2.62e-33	0.036	4.37e-07	0.0306	5.93e-28	0.03775
White blood cell count	Hematologic QT	rs13247874	chr7	73596112	0.0193	C	T	3.61e-12	0.0188	0.0024	0.01659	3.58e-10	0.01954
White blood cell count	Hematologic QT	rs342293	chr7	106731773	0.0746	C	G	1.35e-12	0.0154	0.0227	0.01001	7.07e-12	0.01707
White blood cell count	Hematologic QT	rs62471615	chr7	131062196	0.0226	C	A	9.14e-22	0.0236	4.14e-06	0.02254	4.04e-17	0.02392
White blood cell count	Hematologic QT	rs36056437	chr8	8935355	0.0155	G	T	3.27e-13	0.0158	0.00144	0.01391	5.14e-11	0.01638	ǂ
White blood cell count	Hematologic QT	rs6993770	chr8	105569300	0.0662	A	T	1.72e-14	0.0187	0.00628	0.01433	4.95e-13	0.01985
White blood cell count	Hematologic QT	rs7010394	chr8	125331278	0.0165	C	T	4.11e-13	0.0158	0.00276	0.01319	3.16e-11	0.01658
White blood cell count	Hematologic QT	rs9406914	chr9	277776	0.0202	T	C	8.77e-15	0.0214	0.000123	0.02156	1.6e-11	0.02138
White blood cell count	Hematologic QT	rs34881325	chr9	2622134	0.0191	T	C	9.87e-13	0.0162	0.00047	0.01574	5.06e-10	0.0163
White blood cell count	Hematologic QT	rs3731211	chr9	21986848	0.0392	A	T	1.62e-26	0.0256	9.86e-05	0.01898	9.77e-24	0.02779
White blood cell count	Hematologic QT	rs10757287	chr9	22143571	0.0437	A	T	6.86e-19	0.027	0.000171	0.02624	8.76e-16	0.02723
White blood cell count	Hematologic QT	rs142550358	chr9	88777771	0.0726	TTC	T	7.12e-11	0.0307	0.000874	0.02905	2.04e-08	0.03141
White blood cell count	Hematologic QT	rs112679102	chr9	91167740	0.0272	C	T	3.35e-08	0.0236	0.000648	0.02829	1.11e-05	0.02185
White blood cell count	Hematologic QT	rs10986338	chr9	124428953	0.0192	G	A	8.49e-17	0.0189	3.15e-05	0.0191	5.65e-13	0.01886
White blood cell count	Hematologic QT	rs13289095	chr9	128704210	0.0284	G	T	1.45e-15	0.0244	0.000602	0.0211	4.73e-13	0.02552
White blood cell count	Hematologic QT	rs60757417	chr9	132989049	0.0826	C	G	6.12e-10	0.0277	0.000518	0.0293	2.94e-07	0.02701
White blood cell count	Hematologic QT	rs150813342	chr9	132989126	0.4317	C	T	7.57e-25	0.113	8.54e-11	0.11241	1.36e-15	0.11347
White blood cell count	Hematologic QT	rs11014291	chr10	24909758	0.0215	T	C	5.83e-85	0.0437	1.08e-16	0.03784	1.86e-70	0.04562
White blood cell count	Hematologic QT	rs866919	chr10	30224354	0.0212	T	C	1.21e-10	0.0145	1.75e-05	0.01912	7.66e-07	0.01293
White blood cell count	Hematologic QT	rs61848370	chr10	49069530	0.0329	G	T	3.66e-15	0.02	0.00155	0.0158	3.69e-13	0.02143
White blood cell count	Hematologic QT	rs11190127	chr10	99512225	0.018	C	A	1.24e-07	0.0119	7.7e-05	0.01803	0.000125	0.00993
White blood cell count	Hematologic QT	rs174560	chr11	61814292	0.043	C	T	2.18e-15	-0.0183	0.00607	-0.01254	3.4e-14	-0.02025
White blood cell count	Hematologic QT	rs7934719	chr11	108471137	0.0223	T	C	3e-14	0.0168	0.00393	0.01318	1.36e-12	0.0179
White blood cell count	Hematologic QT	rs73000965	chr11	114111599	0.0218	T	A	4.89e-18	-0.02	0.00862	-0.01212	2.2e-17	-0.02269
White blood cell count	Hematologic QT	rs6589810	chr11	120363199	0.0194	A	G	1.3e-11	0.0149	0.00542	0.01219	5.21e-10	0.01582
White blood cell count	Hematologic QT	rs887477	chr12	6336816	0.0159	A	C	1.67e-15	0.0173	6.66e-05	0.01742	5.43e-12	0.01721
White blood cell count	Hematologic QT	rs2364482	chr12	6392965	0.0264	G	T	3.92e-19	0.0246	3.29e-06	0.02709	2.02e-14	0.02386
White blood cell count	Hematologic QT	rs3093733,rs72525724	chr12	12719550	0.017	CA	C	3.05e-11	0.0161	0.0314	0.01083	1.58e-10	0.01766
White blood cell count	Hematologic QT	rs11168249	chr12	47814585	0.0333	C	T	3.73e-08	-0.0119	0.0456	-0.00876	2.05e-07	-0.01298
White blood cell count	Hematologic QT	rs72650673	chr12	111447506	0.6296	A	G	8.22e-28	0.2884	0.000212	0.30716	8.08e-25	0.28625
White blood cell count	Hematologic QT	rs36084521	chr14	93050053	0.0414	G	T	1.21e-16	0.0275	8.03e-09	0.03484	9.34e-10	0.02429
White blood cell count	Hematologic QT	rs1555405	chr14	100710432	0.0489	G	A	4.63e-12	0.017	1.26e-06	0.02306	2.56e-07	0.01481
White blood cell count	Hematologic QT	rs17687755	chr15	41937640	0.0189	C	G	2.16e-23	0.0237	9.76e-05	0.0187	2.24e-20	0.02534
White blood cell count	Hematologic QT	rs12591119	chr15	75063603	0.0199	A	G	1.15e-09	0.0173	0.0077	0.01636	4.37e-08	0.01759
White blood cell count	Hematologic QT	rs7225843	chr17	2098531	0.0296	T	C	9.19e-23	0.0261	0.00339	0.01522	3.6e-22	0.02988
White blood cell count	Hematologic QT	rs112843870,rs34157498,rs397817394	chr17	7854407	0.0188	T	TA	3.42e-11	0.0146	0.0121	0.01144	6.21e-10	0.01558
White blood cell count	Hematologic QT	rs1112173	chr17	37399966	0.0191	T	C	8.14e-08	0.012	0.0307	0.00966	7.54e-07	0.01279
White blood cell count	Hematologic QT	rs150497606	chr17	57389065	0.045	G	A	1.22e-11	0.0341	0.0029	0.03084	1.07e-09	0.03505
White blood cell count	Hematologic QT	rs2034309	chr17	74691926	0.0228	T	C	1.28e-21	0.0249	0.000101	0.01959	1.24e-18	0.02686
White blood cell count	Hematologic QT	rs11082304	chr18	23141009	0.0527	G	T	7.74e-12	0.0147	1.52e-05	0.01894	6.13e-08	0.01341
White blood cell count	Hematologic QT	rs4890487	chr18	44650207	0.0132	C	A	1.6e-10	0.0141	0.0321	0.00955	8.34e-10	0.01553
White blood cell count	Hematologic QT	rs718515	chr18	46276334	0.0153	G	A	7.67e-12	0.0148	0.00287	0.01301	6.43e-10	0.01541
White blood cell count	Hematologic QT	rs17758695	chr18	63253621	0.061	C	T	8.23e-20	0.0561	4.5e-07	0.05746	3.3e-14	0.0555
White blood cell count	Hematologic QT	rs1865761	chr18	69872156	0.0178	T	C	3.09e-11	0.0143	4.69e-06	0.01999	4.69e-07	0.01249
White blood cell count	Hematologic QT	rs73036520	chr19	45246226	0.0479	G	C	4.31e-61	0.0413	5.79e-14	0.03893	7.62e-49	0.04202
White blood cell count	Hematologic QT	rs3865444	chr19	51224706	0.0239	C	A	5.54e-26	0.0241	1.72e-05	0.01969	3.3e-22	0.02561
White blood cell count	Hematologic QT	rs11906768	chr20	1943420	0.0383	T	C	1.27e-07	0.0128	0.0011	0.01597	2.45e-05	0.01182
White blood cell count	Hematologic QT	rs6055955	chr20	8623534	0.0194	C	T	4.54e-19	0.0192	0.00176	0.01363	2.12e-17	0.02106
White blood cell count	Hematologic QT	rs4812447	chr20	40643980	0.0154	G	A	1.07e-23	0.0218	0.0102	0.01127	6.24e-24	0.02526
White blood cell count	Hematologic QT	rs4809330	chr20	63718234	0.0151	G	A	6.6e-10	0.014	0.00104	0.01485	1.63e-07	0.01374
White blood cell count	Hematologic QT	rs2142218	chr21	15059123	0.0195	T	C	6.88e-11	0.0191	0.000615	0.0196	2.81e-08	0.01892
White blood cell count	Hematologic QT	rs2238784	chr22	19985036	0.0235	A	G	1.15e-18	0.0208	7.14e-06	0.02092	3.17e-14	0.02077

## Sheet: Supplementary_Data_7
Supplementary Data 7. Association of the PLT variants with the diseases defined in the PLT PRS analysis. Only significant associations are shown. Symbols and abbreviations: * Associations with relevant phenotypes reported for the variant identified in this study or correlated ones that represent the same signal based on results of conditional analyses. BP, blood pressure; DBP, diastolic blood pre…
						Meta		Iceland		UK
Trait	SNP-EA	Pos (hg38)	gene	Variant annotation	Phet	OR (95% CI)	P	OR	P	OR	P	Reported associations*	Reported SNP	R2 (Ice/UK)	Ref (PMID)
HT	rs10048745-A	chr2:68735005	ARHGAP25	5' UTR	0.649	0.97 (0.96, 0.98)	2.03e-06	0.96522	0.00793	0.9719	7.33e-05	SBP	rs2311412	0.16/0.19	30595370
HT	rs11950562-C	chr5:132316836	SLC22A4	intron	0.864	0.97 (0.96, 0.98)	2.92e-08	0.972	0.0116	0.96986	7.74e-07	DBP	rs10060615	0.98/1	30578418
HT	rs36056437-T	chr8:8935355	.	intergenic	0.907	1.04 (1.02, 1.05)	1.33e-10	1.03666	0.00129	1.0351	2.7e-08	SBP and DBP x smoking	rs13271489	0.35/0.13	29455858
HT	rs964184-G	chr11:116778201	ZPR1	3' UTR	0.79	1.05 (1.03, 1.06)	1.74e-08	1.05022	0.00376	1.04488	1.29e-06	BPxTG in MetS	rs2266788	0.52/0.55	21386085
HT	rs35429-G	chr12:115118062	.	intergenic	0.431	0.95 (0.94, 0.96)	6.82e-19	0.95925	0.000268	0.94942	4.17e-16	DBP, MAP, SBP	rs35444	1/0.98	26390057, 27618448, 30578418
RA	rs34536443-C	chr19:10352442	TYK2	missense, Pro1104Ala	0.195	0.71 (0.63, 0.80)	5.26e-08	0.77399	0.00528	0.65731	1.24e-06	RA	rs34536443	NA	23143596, 24390342, 30423114
MPN	rs7705526-A	chr5:1285859	TERT	intron_varian	0.615	1.74 (1.55, 1.95)	2.6e-21	1.79643	2.19e-11	1.69334	1.67e-11	MPN	rs2736100	0.52/0.64	24476768

## Sheet: Supplementary_Data_8
Supplementary Data 8. Genes involved in platelet disorders that harbor the identified PLT variants. Platelet disorders were defined based on information from the Online Mendelian Inheritance in Man database (OMIM, www.omim.org) and confirmed through literature. Symbols and abbreviations: AD, autosomal dominant; AR, autosomal recessive; SMu, somatic mutation; OMIM #, a phenotype number in the Onli…
Gene	Gene function/description	Inherited platelet disorder (https://www.omim.org/)	OMIM #	MoI	Note
NBEAL2	Neurobeachin like 2	Gray platelet syndrome	139090	AR	*
GFI1B	Growth factor-independent 1B transcriptional repressor	Bleeding disorder, platelet-type, 17	187900	AD
SH2B3	SH2B adaptor protein	Thrombocythemia, somatic	187950		*
THPO	Thrombopoietin	Thrombocythemia 1	187950	AD
GP1BB	Platelet glycoprotein IB, beta polypeptide	Bernard-Soulier syndrome, type B; Giant platelet disorder, isolated	231200	AR
RUNX1	Runt-related trascription factor 1	Platelet disorder, familial, with associated myeloid malignancy	601399	AD	*
MPL	Thrombopoietin receptor	Thrombocythemia 2	601977	AD, SMu	*
CD36	Platelet glycoprotein IV	Platelet glycoprotein IV deficiency	608404	AR	*
TUBB1	Tubulin beta-1	Autosomal dominant macrothrombocytopenia, TUBB1-related	613112	AD	*
JAK2	Janus kinase 2	Thrombocythemia 3	614521	AD, SMu
ACTN1	Actinin alpha 1	Autosomal dominant macrothrombocytopenia, ACTN1-related	615193	AD
MECOM	MDS1 and EVI1 complex locus transcriptional regulator	Radioulnar synostosis with amegakaryocytic thrombocytopenia 2	616738	AD
SLFN14	Schlafen family member 14 endoribonuclease	Bleeding disorder, platelet-type, 20	616913	AD	*
C6orf25	Megakaryocyte and platelet inhibitory receptor G6B	? Thrombocytopenia, anemia, and myelofibrosis	617441	AR	*
FLI1	Friend leukemia virus integration 1 transcription factor	Bleeding disorder, platelet-type, 21	617443	AD/AR
ITGA2B	Platelet glycoprotein IIB	Glanzmann thrombasthenia	187800, 273800	AD/AR	*
VWF	von Willebrand factor	von Willebrand disease, types 1-3	193400, 613554, 277480	AD/AR	*
GP1BA	Platelet glycoprotein IB, alpha polypeptide	Bernard-Soulier syndromes; von Willebrand disease, platelet-type	231200, 153670, 177820	AR/AD	*
GP6	Platelet glycoprotein VI	Bleeding disorder, platelet-type, 11	614201	AR	*

## Sheet: Supplementary_Data_9
Supplementary Data 9. Index variants of lower impact classes and their correlated high or moderate impact class variants (see Supplementary Data 1 for impact class definition). Neither variant remains significant after conditioning on the other one (Supplementary Data 10). Symbols and abbreviations: EA, effector allele; OA, other allele; * Coding sequence variant in a gene implicated in a platele…
rsName	Pos (hg38)	EA/OA	Gene	Variant class	rsName	Pos (hg38)	EA/OA	Gene	Variant class	Coding change	R2 Iceland	R2 UK	Note
rs9438901	chr1:25258485	G/A	RSRP1	intron	rs609320	chr1:25390874	G/C	RHCE	missense	Ala226Pro	0.847182	0.958
rs56214942	chr1:25565468	A/G	LDLRAP1	intron	rs6687605	chr1:25563141	T/C	LDLRAP1	missense	Ser202Pro	0.961006	0.978
rs75139539	chr1:43375311	T/C	.	intergenic	rs16830693	chr1:43339569	G/A	MPL	splice region		0.995944	1	*
rs11211124	chr1:45496737	C/T	MMACHC	upstream	rs3219489	chr1:45331833	G/C	MUTYH	missense	Gln324His/Gln311His/Gln310His/Gln338His/Gln325His/Gln321His/Gln218His/Gln335His	0.820144	0.8662
rs10789481	chr1:45917911	G/C	MAST2	intron	rs6669522	chr1:45932269	G/A	MAST2	missense	Lys5Glu	0.967841	0.978
rs547866	chr1:93259496	T/C	CCDC18	intron	rs1060622	chr1:93154836	G/A	TMED5	missense	Thr175Ile	0.994773	1
rs61819435	chr1:150539152	G/C	.	intergenic	rs13294	chr1:150512511	A/G	ECM1	missense	Gly442Ser/Gly415Ser/Gly290Ser	0.968289	0.9118
rs10174	chr1:185297982	G/A	IVNS1ABP	3' UTR	rs12041704	chr1:185271342	G/A	SWT1	missense	Asn821Asp	0.903224	0.83
rs1172155	chr1:205251113	T/C	TMCC2	intron	rs4951168	chr1:205084091	C/T	TMEM81	missense	Arg77Gln	0.922446	0.92
rs138994074,rs76006554	chr1:226351602	CA/C	.	intergenic	rs1136410	chr1:226367601	G/A	PARP1	missense	Val762Ala	0.900503	0.88
rs2758994	chr1:236540467	C/T	LGALS8	intron	rs1126407	chr1:236537507	T/A	LGALS8	missense	Phe19Tyr	0.981824	0.97
rs3771529	chr2:69937708	A/G	MXD1	intron	rs2228203	chr2:69806452	T/C	ANXA4	missense	Thr87Met/Thr3Met	0.837444	0.91
rs2301984	chr2:74493928	G/A	TTC31	3' UTR	rs6707475	chr2:74483364	T/C	TTC31	missense	Ala28Val	0.999693	1
rs979020	chr2:197305025	C/T	ANKRD44	intron	rs10931780	chr2:197310573	C/G	ANKRD44	splice region		0.962556	0.97
rs397949584,rs57383920	chr3:47207585	TA/T	.	intergenic	rs2305637	chr3:47004356	T/C	NBEAL2	missense	Ser2054Phe	0.855384	0.9	*
rs6815294	chr4:7040622	G/A	TADA2B	upstream	rs871134	chr4:7042653	C/T	CCDC96	missense	Glu96Lys	0.99802	1
rs58408429	chr4:56903658	C/T	REST	upstream	rs3796529	chr4:56931248	T/C	REST	missense	Pro797Leu	0.958064	1
rs6532796	chr4:99121091	A/G	ADH4	downstream	rs3919370	chr4:99143175	T/A	ADH4	stop gained	Tyr22Ter	0.824447	0.86
rs113693454	chr4:105286606	A/T	.	intergenic	rs62621450	chr4:105275843	G/A	TET2	missense	His1778Arg	0.997494	1
rs6533483	chr4:109966833	A/G	EGF	intron	rs2237051	chr4:109980042	A/G	EGF	missense	Met666Ile/Met708Ile	0.905876	0.87
rs1047440	chr5:123346140	T/C	CEP120	3' UTR	rs6595440	chr5:123383042	C/G	CEP120	missense	Leu576Val/Leu602Val	0.944335	0.98
rs11950562	chr5:132316836	C/A	SLC22A4	intron	rs1050152	chr5:132340627	T/C	SLC22A4	missense	Leu503Phe	0.826552	0.85
rs2070722	chr5:132488794	C/A	IRF1	intron	rs2070724	chr5:132486380	G/A	IRF1	splice region		0.990178	1
rs129128	chr6:26125114	C/T	HIST1H2BC	upstream	rs1799945	chr6:26090951	G/C	HFE	missense	His63Asp/His40Asp	0.920087	0.89
rs76976387	chr6:36553586	A/G	.	intergenic	rs4711451	chr6:36442531	C/G	PXT1	splice region		0.996504	1
rs2260230	chr7:2783352	A/T	GNA12	intron	rs798488	chr7:2762888	C/T	GNA12	start lost	Met1?	0.936913	0.9
rs35574453,rs397976140,rs566083700	chr7:80605492	GAA/GA	CD36	intron	rs3173798	chr7:80656534	C/T	CD36	splice region		0.9605	0.91	*
rs4385401	chr7:100501843	C/T	.	intergenic	rs397890520,rs5886120	chr7:100359515	G/GCCT	PILRB	inframe deletion	Leu212del	0.930588	0.84
rs689341	chr7:123763920	A/C	.	intergenic	rs4731112	chr7:123629064	G/C	ASB15	missense	Gly357Ala	0.888847	0.85
rs200119611	chr8:21995826	GT/G	XPO7	intron	rs56094005	chr8:21911921	G/A	DOK2	missense	Leu138Ser	0.86	0.77
rs11779638	chr8:22582695	C/A	PDLIM2	intron	rs11545016	chr8:22579168	T/C	PDLIM2	missense	Pro130Leu	0.85	0.85
rs11993233	chr8:143928115	G/A	PLEC	intron	rs55895668	chr8:143926863	C/T	PLEC	missense	His1349Arg/His1308Arg/His1300Arg/His1459Arg/His1290Arg/His1322Arg/His1326Arg	0.999956	1
rs9406914	chr9:277776	T/C	DOCK8	intron	rs3209441	chr9:286491	A/G	DOCK8	missense	Asp63Asn	0.964303	1
rs114266868	chr9:97951319	C/T	.	regulatory region	rs3183927	chr9:97922475	G/A	C9orf156	missense	Ser7Pro	0.995491	1
rs10116799	chr9:113422027	T/C	C9orf43	intron	rs113797410	chr9:113460275	T/C	RGS3	missense	Leu7Phe	0.968812	1
rs7085742	chr10:17206829	C/G	TRDMT1	upstream	rs11254413	chr10:17162188	G/A	TRDMT1	missense	His42Tyr/His30Tyr/His101Tyr	0.964558	0.94
rs11604127	chr11:196944	T/C	ODF3	5' UTR	rs72878032	chr11:212408	T/C	RIC8A	splice region		0.911687	0.91
rs12806645	chr11:5677225	A/G	TRIM5	intron	rs10838525	chr11:5679771	T/C	TRIM5	missense	Arg136Gln	0.996818	1
rs10840453	chr11:10643354	T/C	MRVI1	intron	rs11042902	chr11:10634076	T/C	MRVI1	splice region		0.81	0.72
rs10750866	chr11:57637306	G/A	.	intergenic	rs4926	chr11:57614516	A/G	SERPING1	missense	Val480Met	0.834696	0.8
rs477895	chr11:64281440	C/T	GPR137	upstream	rs2286614	chr11:64300838	T/C	TEX40	missense	Pro68Leu	0.998503	1
rs11227261	chr11:65695372	G/C	.	intergenic	rs1193851	chr11:65618735	G/C	PCNXL3	missense	Ser458Cys	0.826837	0.93
rs667555	chr11:65857091	A/C	MUS81	upstream	rs13817	chr11:65860863	G/A	MUS81	missense	Arg37His	0.913391	0.83
rs77953286	chr11:117043946	C/G	SIK3	intron	rs201598301	chr11:117206025	A/G	PCSK7	missense	Pro777Leu	0.943702	1
rs6589810	chr11:120363199	A/G	ARHGEF12	intron	rs2305008	chr11:120448355	C/A	ARHGEF12	splice region		0.948556	0.98
rs7133314	chr12:51270728	T/C	SMAGP	upstream	rs7954976	chr12:51288119	T/C	BIN2	missense	Asn503Asp/Asn529Asp/Asn405Asp/Asn561Asp	0.999108	1
rs146378570	chr12:111481102	A/G	ATXN2	intron	rs183913232	chr12:111418702	T/G	SH2B3	missense	Ser186Ile	1	0.91	*
rs1270594	chr12:123208418	A/T	MPHOSPH9	intron	rs4759416	chr12:123261810	C/G	CDK2AP1	splice region		0.963379	0.93
rs61963266	chr13:40596899	A/G	FOXO1	intron	rs13508	chr13:40749261	T/C	MRPS31	missense	Asp279Asn	0.8	0.74
rs8011233	chr14:53121039	C/A	DDHD1	intron	rs140904345,rs55671452	chr14:53152762	T/TGCCGCC	DDHD1	inframe insertion	Gly111_Gly112dup	0.986438	0.96
rs139974673	chr15:43735687	C/T	.	regulatory region	rs55707100	chr15:43528519	T/C	MAP1A	missense	Pro2349Leu	0.996649	0.85
rs1719263	chr15:64883993	T/G	.	regulatory region	rs2010875	chr15:64865283	T/C	PLEKHO2	missense	Pro240Ser/Pro290Ser	0.904766	0.8
rs56088754	chr16:53124307	G/A	CHD9	intron	rs3743771	chr16:53324527	G/A	CHD9	missense	Thr2776Ala/Thr2760Ala	0.921057	0.97
rs7213347	chr17:2249963	G/C	SMG6	intron	rs216195	chr17:2299873	G/T	SMG6	missense	Lys294Gln	0.969818	1
rs2243103	chr17:4936105	G/C	RNF167	upstream	rs6065	chr17:4933086	T/C	GP1BA	missense	Thr161Met	0.999773	1	*
rs16971207	chr17:35614725	T/A	AP2B1	intron	rs78192414	chr17:35553436	G/C	SLFN14	missense	Glu400Gln	0.993059	1	*
rs7503168	chr17:35558885	G/A	SLFN14	upstream	rs10512472	chr17:35557785	C/T	SLFN14	missense	Gln93Arg	1	1	*
rs25552,rs34603233	chr17:44377654	T/TGAGCCCCTG	ITGA2B	intron	rs5911	chr17:44375697	C/A	ITGA2B	missense	Ile874Ser	0.993339	0.98	*
rs150568286	chr17:44517387	A/G	.	intergenic	rs76066357	chr17:44385686	C/G	ITGA2B	missense	Leu147Val	0.999993	1	*
rs8178824	chr17:66228657	T/C	APOH	intron	rs1801689	chr17:66214462	C/A	APOH	missense	Cys325Gly	0.998284	1
rs113205391	chr18:69950261	G/C	CD226	upstream	rs117502718	chr18:70166070	C/T	RTTN	missense	Ile641Val	0.932309	1
rs113906245	chr19:10473649	T/C	PDE4A	downstream_gene_variant	rs35018800	chr19:10354167	A/G	TYK2	missense	Ala928Val	0.86	0.74
rs188247550	chr19:19285807	T/C	SUGP1	intron	rs187429064	chr19:19269704	G/A	TM6SF2	missense	Leu156Pro	1	1
rs12721051	chr19:44918903	G/C	APOC1	intron	rs429358	chr19:44908684	C/T	APOE	missense	Cys130Arg/Cys156Arg	0.809813	0.86
rs3865444	chr19:51224706	A/C	CD33	upstream	rs12459419	chr19:51225221	T/C	CD33	missense	Ala14Val	0.999921	1
rs626283	chr19:54173307	C/G	TMC4	upstream	rs641738	chr19:54173068	T/C	TMC4	missense	Glu17Gly	0.986421	1
rs892090	chr19:55027704	T/G	GP6	synonymous	rs1613662	chr19:55025227	G/A	GP6	missense	Pro219Ser	1	1	*
rs34548043	chr19:58420528	TA/T	ZNF584	downstream	rs1465789	chr19:58434689	G/A	ZNF132	missense	Pro252Leu	0.968116	0.96
rs11471957	chr20:59023277	CAA/C	TUBB1	intron	rs6070697	chr20:59024347	A/G	TUBB1	missense	Arg307His	0.99969	1	*
rs5763928	chr22:30282541	G/A	GATSL3	downstream	rs740223	chr22:30366151	A/G	CCDC157	missense	Asp51Asn	0.87347	0.85
rs1883314	chr22:42978801	G/C	PACSIN2	intron	rs1018448	chr22:42810944	A/C	ARFGAP3	missense/splice region	Ser311Arg/Ser355Arg	0.86682	0.89

## Sheet: Supplementary_Data_10
Supplementary Data 10. Results of conditional analyses for the index SNPs and their correlated coding sequence variants listed in Supplementary Data 9. Symbols and abbreviations: Effect, effect expressed in number of platelets (in 103/ml); P, p-value; P adj and Effect adj, p-value and effect after conditioning on the correlated variant (Conditioned on); NA, P adj is reaching 1 and Effect adj is r…
Chr	Pos (hg38)	Ref A	Effect	P	Effect adj	P adj	Conditioned on
1	25258485	G	1.1982	1.39e-09	0.103946	0.599298	chr1:25390874
1	25390874	G	1.1489	1.34e-09	0.101707	0.591495	chr1:25258485
1	25563141	T	1.3972	8.85e-24	NA	NA	chr1:25565468
1	25565468	A	1.4018	7.15e-24	NA	NA	chr1:25563141
1	43339569	G	3.3371	1.19e-17	NA	NA	chr1:43375311
1	43375311	T	3.3855	3.93e-18	NA	NA	chr1:43339569
1	45331833	G	-2.2877	1.03e-45	-0.10159	0.528612	chr1:45496737
1	45496737	C	-2.5074	1.89e-51	-0.38798	0.0195667	chr1:45331833
1	45917911	G	1.1802	2.61e-17	NA	NA	chr1:45932269
1	45932269	G	1.1364	3.85e-16	NA	NA	chr1:45917911
1	93154836	G	-0.9278	7.02e-11	NA	NA	chr1:93259496
1	93259496	T	-0.9396	3.99e-11	NA	NA	chr1:93154836
1	150512511	A	1.2998	5.1e-20	NA	NA	chr1:150539152
1	150539152	G	1.3025	6.98e-20	NA	NA	chr1:150512511
1	185271342	G	-0.7663	4.82e-08	NA	NA	chr1:185297982
1	185297982	G	-0.8781	5.05e-10	NA	NA	chr1:185271342
1	205084091	C	-2.7974	7.72e-41	NA	NA	chr1:205251113
1	205251113	T	-3.0332	1.3e-45	NA	NA	chr1:205084091
1	226351602	CA	-1.3975	8.81e-13	NA	NA	chr1:226367601
1	226367601	G	-1.2977	9.31e-12	NA	NA	chr1:226351602
1	236537507	T	0.9411	6.61e-10	NA	NA	chr1:236540467
1	236540467	C	0.9958	1.56e-10	NA	NA	chr1:236537507
2	69806452	T	-1.8973	4.68e-28	-0.0281619	0.870528	chr2:69937708
2	69937708	A	-2.0913	3.1e-33	-0.369049	0.0340588	chr2:69806452
2	74483364	T	1.5435	1.02e-14	NA	NA	chr2:74493928
2	74493928	G	1.5583	5.91e-15	NA	NA	chr2:74483364
2	197305025	C	-0.8909	3.91e-10	NA	NA	chr2:197310573
2	197310573	C	-0.8486	2.15e-09	NA	NA	chr2:197305025
3	47004356	T	-1.2594	5.65e-12	-0.217792	0.23359	chr3:47207585
3	47207585	TA	-1.1116	4.01e-10	0.00380268	0.982933	chr3:47004356
4	7040622	G	-1.1129	1.32e-15	NA	NA	chr4:7042653
4	7042653	C	-1.0838	7.23e-15	NA	NA	chr4:7040622
4	56903658	C	-1.9934	1.97e-29	NA	NA	chr4:56931248
4	56931248	T	-1.9508	1.93e-28	NA	NA	chr4:56903658
4	99121091	A	-1.2667	5.59e-17	-0.281373	0.0628951	chr4:99143175
4	99143175	T	-1.1114	6.19e-13	0.0591116	0.701921	chr4:99121091
4	105275843	G	-3.8282	2.2e-21	NA	NA	chr4:105286606
4	105286606	A	-3.8454	1.14e-21	NA	NA	chr4:105275843
4	109966833	A	-1.6698	2.22e-32	NA	NA	chr4:109980042
4	109980042	A	-1.6082	1.1e-29	NA	NA	chr4:109966833
5	123346140	T	0.8419	1.34e-09	NA	NA	chr5:123383042
5	123383042	C	0.79	1.45e-08	NA	NA	chr5:123346140
5	132316836	C	-1.814	2.07e-39	-0.321637	0.0198761	chr5:132340627
5	132340627	T	-1.6646	6.65e-33	-0.00956203	0.945287	chr5:132316836
5	132486380	G	1.7243	2.06e-32	NA	NA	chr5:132488794
5	132488794	C	1.7307	1.17e-32	NA	NA	chr5:132486380
6	26090951	G	-1.7766	1.2e-19	NA	NA	chr6:26125114
6	26125114	C	-1.7785	1.86e-18	NA	NA	chr6:26090951
6	36442531	C	7.3281	9.56e-28	NA	NA	chr6:36553586
6	36553586	A	7.3541	2.63e-28	NA	NA	chr6:36442531
7	2762888	C	1.688	4.57e-29	NA	NA	chr7:2783352
7	2783352	A	1.7305	4.63e-30	NA	NA	chr7:2762888
7	80605492	GAA	2.5577	4.82e-19	NA	NA	chr7:80656534
7	80656534	C	2.2212	6.61e-16	NA	NA	chr7:80605492
7	100359515	G	2.088	3.12e-32	NA	NA	chr7:100501843
7	100501843	C	2.0935	4.6e-33	NA	NA	chr7:100359515
7	123629064	G	-1.5505	6.34e-26	-0.00577199	0.968736	chr7:123763920
7	123763920	A	-1.6614	3.81e-29	-0.200065	0.177243	chr7:123629064
8	143926863	C	2.5958	2.34e-77	NA	NA	chr8:143928115
8	143928115	G	2.5985	1.97e-77	NA	NA	chr8:143926863
8	21911921	G	-2.2434	1.45e-10	-0.117773	0.736469	chr8:21995826
8	21995826	GT	-2.5213	2.84e-11	-0.304391	0.421753	chr8:21911921
8	22582695	C	1.6844	1.54e-24	0.229845	0.162988	chr8:22579168
8	22579168	T	1.6953	3.69e-22	0.0618054	0.724195	chr8:22582695
9	277776	T	1.2478	1.79e-12	NA	NA	chr9:286491
9	286491	A	1.1986	1.36e-11	NA	NA	chr9:277776
9	97922475	G	1.8943	1.36e-39	NA	NA	chr9:97951319
9	97951319	C	1.9073	4.32e-40	NA	NA	chr9:97922475
9	113422027	T	1.5054	5.86e-11	NA	NA	chr9:113460275
9	113460275	T	1.4262	5.64e-10	NA	NA	chr9:113422027
10	17162188	G	0.9899	7.25e-13	NA	NA	chr10:17206829
10	17206829	C	1.0049	3.34e-13	NA	NA	chr10:17162188
11	196944	T	5.6102	1.21e-257	NA	NA	chr11:212408
11	212408	T	5.4991	3e-247	NA	NA	chr11:196944
11	5677225	A	1.1215	1.23e-14	NA	NA	chr11:5679771
11	5679771	T	1.0704	1.02e-13	NA	NA	chr11:5677225
11	57614516	A	1.4001	3.95e-19	0.0133636	0.932015	chr11:57637306
11	57637306	G	1.5244	3.07e-22	0.241833	0.123943	chr11:57614516
11	64281440	C	-1.6109	1.17e-17	NA	NA	chr11:64300838
11	64300838	T	-1.5797	5.85e-17	NA	NA	chr11:64281440
11	65618735	G	-1.4735	2e-24	-0.0849547	0.55654	chr11:65695372
11	65695372	G	-1.5173	2.8e-26	-0.195008	0.172888	chr11:65618735
11	65857091	A	-1.4482	5.46e-22	NA	NA	chr11:65860863
11	65860863	G	-1.3185	1.99e-19	NA	NA	chr11:65857091
11	117043946	C	-3.8064	7.77e-23	NA	NA	chr11:117206025
11	117206025	A	-3.6784	1.4e-21	NA	NA	chr11:117043946
11	120363199	A	1.1846	4.77e-17	NA	NA	chr11:120448355
11	120448355	C	1.1577	2.18e-16	NA	NA	chr11:120363199
11	10634076	T	-1.1982	1.9e-15	0.0222006	0.882934	chr11:10643354
11	10643354	T	-1.3752	2.67e-19	-0.27839	0.0690519	chr11:10634076
12	51270728	T	2.6242	1.26e-31	NA	NA	chr12:51288119
12	51288119	T	2.6129	2.46e-31	NA	NA	chr12:51270728
12	111418702	T	-8.6378	2.47e-31	NA	NA	chr12:111481102
12	111481102	A	-8.6091	1.4e-32	NA	NA	chr12:111418702
12	123208418	A	-1.8066	4.56e-26	NA	NA	chr12:123261810
12	123261810	C	-1.6927	9.36e-24	NA	NA	chr12:123208418
13	40749261	T	1.2982	3.22e-13	-0.0998068	0.575449	chr13:40596899
13	40596899	A	1.5154	2.61e-19	0.442376	0.00872941	chr13:40749261
14	53121039	C	-1.3399	3.02e-13	NA	NA	chr14:53152762
14	53152762	T	-1.2957	1.61e-12	NA	NA	chr14:53121039
15	43528519	T	6.335	1.38e-47	NA	NA	chr15:43735687
15	43735687	C	6.4601	1.89e-49	NA	NA	chr15:43528519
15	64865283	T	2.9388	9.34e-50	0.00185903	0.992516	chr15:64883993
15	64883993	T	3.1507	1.57e-56	0.391558	0.0490078	chr15:64865283
16	53124307	G	1.0794	1.02e-12	NA	NA	chr16:53324527
16	53324527	G	1.052	3.58e-12	NA	NA	chr16:53124307
17	2249963	G	2.0662	5e-43	NA	NA	chr17:2299873
17	2299873	G	2.0588	8.13e-43	NA	NA	chr17:2249963
17	4933086	T	4.4713	2.77e-65	NA	NA	chr17:4936105
17	4936105	G	4.5032	3.93e-66	NA	NA	chr17:4933086
17	35553436	G	2.132	1.28e-05	NA	NA	chr17:35614725
17	35614725	T	2.2016	7.26e-06	NA	NA	chr17:35553436
17	35557785	C	3.8709	6.8e-99	NA	NA	chr17:35558885
17	35558885	G	3.8809	2.4e-99	NA	NA	chr17:35557785
17	44375697	C	-2.2189	1.31e-54	NA	NA	chr17:44377654
17	44377654	T	-2.2355	4.5e-55	NA	NA	chr17:44375697
17	44385686	C	-9.2191	2.74e-47	NA	NA	chr17:44517387
17	44517387	A	-9.7665	2.16e-49	NA	NA	chr17:44385686
17	66214462	C	5.6221	1.99e-39	NA	NA	chr17:66228657
17	66228657	T	5.668	1.25e-39	NA	NA	chr17:66214462
18	69950261	G	-4.9045	7.47e-14	NA	NA	chr18:70166070
18	70166070	C	-4.812	3.56e-13	NA	NA	chr18:69950261
19	19269704	G	-5.0557	7.94e-15	NA	NA	chr19:19285807
19	19285807	T	-5.1057	4.27e-15	NA	NA	chr19:19269704
19	44908684	C	-1.6198	8.58e-18	-0.192941	0.306158	chr19:44918903
19	44918903	G	-1.5148	5.11e-18	-0.198679	0.256553	chr19:44908684
19	51224706	A	-1.4623	1.61e-23	NA	NA	chr19:51225221
19	51225221	T	-1.463	1.52e-23	NA	NA	chr19:51224706
19	54173068	T	1.0919	4.83e-15	NA	NA	chr19:54173307
19	54173307	C	1.0946	4.08e-15	NA	NA	chr19:54173068
19	55025227	G	1.4512	4.55e-15	NA	NA	chr19:55027704
19	55027704	T	1.4539	4.18e-15	NA	NA	chr19:55025227
19	58420528	TA	-1.1446	1.08e-16	NA	NA	chr19:58434689
19	58434689	G	-1.1029	1.26e-15	NA	NA	chr19:58420528
19	10354167	A	-4.178	6.03e-09	-0.168073	0.81502	chr19:10473649
19	10473649	T	-4.9909	4.1e-10	-0.843199	0.291013	chr19:10354167
20	59023277	CAA	2.964	3.76e-64	NA	NA	chr20:59024347
20	59024347	A	2.9377	3.85e-63	NA	NA	chr20:59023277
22	30282541	G	-1.3774	1.21e-17	-0.12075	0.453452	chr22:30366151
22	30366151	A	-1.3843	9.66e-18	-0.128991	0.424138	chr22:30282541
22	42810944	A	1.8928	1.03e-42	0.0188889	0.891278	chr22:42978801
22	42978801	G	2.0236	1.13e-48	0.274645	0.0466327	chr22:42810944

[truncated: 15 more sheets: Supplementary_Data_11, Supplementary_Data_12, Supplementary_Data_13, Supplementary_Data_14, Supplementary_Data_15, Supplementary_Data_16, Supplementary_Data_17, Supplementary_Data_18, Supplementary_Data_19, Supplementary_Data_20, Supplementary_Data_21, Supplementary_Data_22, Supplementary_Data_23, Supplementary_Data_24, Supplementary_Data_25]
